# Supplementary material for: Transcriptome Analysis of Kiwifruit (Actinidia chinensis) Bark in Response to Armoured Scale Insect (Hemiberlesia lataniae) Feeding
Source: PLoS One. 2015 Nov 16;10(11):e0141664. doi: 10.1371/journal.pone.0141664 (PMC4646472; doi:10.1371/journal.pone.0141664)
Supplement: S1 Table — (XLSX) [file pone.0141664.s008.xlsx]

## Sheet: Sheet1
S1 Table. Differentially expressed stress-related genes from kiwifruit (Actinidia chinensis 'Hort16A') defined by MAPMAN bin codes after 2- and 7-days exposure to feeding by Hemiberlesia lataniae.
BinCode	BinName	ID	Description	log2FC7d	log2FC2d	FG accession	At orthologue	At expect	A. chinensis HongYang ortholog	HY expect
10.1.1.1	cell wall.precursor synthesis.NDP sugar pyrophosphorylase.GDP mannose	313010	CYT1 (CYTOKINESIS DEFECTIVE 1); mannose-1-phosphate guanylyltransferase/ nucleotidyltransferase	0.326		FG523317	AT2G39770.1	1e-53	Achn212141	2e-66
10.1.11	cell wall.precursor synthesis.UER	307337	NRS/ER (NUCLEOTIDE-RHAMNOSE SYNTHASE/EPIMERASE-REDUCTASE); UDP-4-keto-6-deoxy-glucose-3,5-epimerase/ UDP-4-keto-rhamnose-4-keto-reductase/ dTDP-4-dehydrorhamnose 3,5-epimerase/ dTDP-4-dehydrorhamnose reductase	0.511		FG520065	AT1G63000.1	7e-65	Achn317801	5e-90
10.1.20	cell wall.precursor synthesis.phosphomannose isomerase	312592	MEE31 (MATERNAL EFFECT EMBRYO ARREST 31); mannose-6-phosphate isomerase	-0.159		FG522902	AT3G02570.1	1e-77	Achn330131	2e-91
10.1.21	cell wall.precursor synthesis.phosphomannomutase	300177	PMM (PHOSPHOMANNOMUTASE); phosphomannomutase	0.438		FG518906	AT2G45790.1	1e-100	Achn302501	1e-88
10.1.30.1	cell wall.precursor synthesis.sugar kinases.galacturonic acid kinase	22052	GHMP kinase family protein	-0.421		FG418502	AT3G10700.1	3e-46
10.1.4	cell wall.precursor synthesis.UDP-Glc dehydrogenase (UGD)	179203	UDP-glucose 6-dehydrogenase, putative	-0.281		FG426573	AT5G39320.1	1e-116	Achn390661	1e-164
10.1.5	cell wall.precursor synthesis.UXS	202599	UXS4 (UDP-XYLOSE SYNTHASE 4); UDP-glucuronate decarboxylase/ catalytic	0.233		FG469105	AT2G47650.2	2e-30	Achn274331	4e-44
10.1.5	cell wall.precursor synthesis.UXS	241883	NAD-dependent epimerase/dehydratase family protein	0.249		FG459404	AT2G28760.2	5e-69	Achn383111	4e-80
10.1.5	cell wall.precursor synthesis.UXS	311169	UXS5; UDP-glucuronate decarboxylase/ catalytic	0.309		FG521642	AT3G46440.1	6e-57	Achn383111	1e-83
10.1.6	cell wall.precursor synthesis.GAE	314609	GAE4 (UDP-D-GLUCURONATE 4-EPIMERASE 4); binding / catalytic/ coenzyme binding / racemase and epimerase, acting on carbohydrates and derivatives	-0.399		FG512405	AT2G45310.1	6e-28	Achn314941	1e-46
10.1.8	cell wall.precursor synthesis.GER	260844	GER2; binding / catalytic/ coenzyme binding	0.382		FG507474	AT1G17890.2	2e-88	Achn256791	7e-138
10.2	cell wall.cellulose synthesis	310141	ATCSLC04 (CELLULOSE-SYNTHASE LIKE C4); cellulose synthase/ transferase, transferring glycosyl groups	-0.224		FG501237	AT3G28180.1	3e-18	Achn323901	2e-63
10.2	cell wall.cellulose synthesis	316662	ATCSLC12 (CELLULOSE-SYNTHASE LIKE C12); cellulose synthase/ transferase, transferring glycosyl groups	-0.125		FG512837	AT4G07960.1	8e-14	Achn299241	1e-28
10.2.1	cell wall.cellulose synthesis.cellulose synthase	309625	ATCSLE1; cellulose synthase/ transferase, transferring glycosyl groups	-0.493		FG500726	AT1G55850.1	1e-49	Achn079611	1e-128
10.2.1	cell wall.cellulose synthesis.cellulose synthase	309170	ATCSLD5; 1,4-beta-D-xylan synthase/ cellulose synthase	0.513		FG500272	AT1G02730.1	1e-115	Achn064531	1e-161
10.2.2	cell wall.cellulose synthesis.COBRA	304919	COBL1 (COBRA-LIKE PROTEIN 1 PRECURSOR)	0.227		FG497982	AT3G02210.1	1e-110	Achn293681	9e-175
10.3	cell wall.hemicellulose synthesis	319725	FT1 (FUCOSYLTRANSFERASE 1); fucosyltransferase/ transferase, transferring glycosyl groups	-0.178			AT2G03220.1	6e-87	Achn121501	5e-151
10.3	cell wall.hemicellulose synthesis	269774	exostosin family protein	-0.175		FG489204	AT5G16890.1	1e-52	Achn318551	9e-62
10.3.2	cell wall.hemicellulose synthesis.glucuronoxylan	321359	FRA8 (FRAGILE FIBER 8); glucuronosyltransferase/ transferase	-0.811		FG501980	AT2G28110.1	1e-103	Achn258391	6e-160
10.3.2	cell wall.hemicellulose synthesis.glucuronoxylan	275031	PGSIP1 (PLANT GLYCOGENIN-LIKE STARCH INITIATION PROTEIN 1); transferase, transferring glycosyl groups	-0.321		FG492127	AT3G18660.1	1e-100	Achn262381	8e-125
10.3.2	cell wall.hemicellulose synthesis.glucuronoxylan	307811	PGSIP2 (PLANT GLYCOGENIN-LIKE STARCH INITIATION PROTEIN 2); transferase, transferring glycosyl groups	-0.319		FG520539	AT1G77130.1	6e-70	Achn262381	2e-121
10.3.2	cell wall.hemicellulose synthesis.glucuronoxylan	298946	IRX9 (IRREGULAR XYLEM 9); transferase, transferring glycosyl groups / xylosyltransferase	0.587		FG510750	AT2G37090.1	9e-35	Achn033121	3e-108
10.5	cell wall.cell wall proteins	192377	KING1 (SNF1-RELATED PROTEIN KINASE REGULATORY SUBUNIT GAMMA 1)	-0.306		FG458608	AT3G48530.1	1e-44	Achn280791	2e-114
10.5.1.1	cell wall.cell wall proteins.AGPs.AGP	304283	SOS5 (salt overly sensitive 5); polysaccharide binding / protein binding	0.552		FG497346	AT3G46550.1	2e-44	Achn108221	9e-148
10.5.1.1	cell wall.cell wall proteins.AGPs.AGP	285273	FLA13 (FASCICLIN-LIKE ARABINOGALACTAN PROTEIN 13 PRECURSOR)	0.686		FG506962	AT5G44130.1	3e-55	Achn335221	9e-156
10.5.1.1	cell wall.cell wall proteins.AGPs.AGP	305686	FLA15 (FASCICLIN-LIKE ARABINOGALACTAN PROTEIN 15 PRECURSOR)	1.129	0.608	FG498745	AT3G52370.1	8e-56	Achn149311	2e-90
10.5.4	cell wall.cell wall proteins.HRGP	305343	hydroxyproline-rich glycoprotein family protein	-0.336		FG498403	AT3G22440.1	1e-82	Achn329321	2e-171
10.5.5	cell wall.cell wall proteins.RGP	313388	reversibly glycosylated polypeptide, putative	0.184		FG523695	AT5G16510.1	7e-71	Achn269171	4e-120
10.5.5	cell wall.cell wall proteins.RGP	307559	RGP3 (REVERSIBLY GLYCOSYLATED POLYPEPTIDE 3); transferase, transferring hexosyl groups	0.352		FG520287	AT3G08900.1	9e-32	Achn122231	3e-56
10.6	cell wall.degradation	242310	peptidoglycan-binding LysM domain-containing protein	-0.293		FG479058	AT5G62150.1	1e-23	Achn377791	1e-73
10.6.1	'cell wall.degradation.cellulases and beta -1,4-glucanases'	312569	AtGH9B8 (Arabidopsis thaliana glycosyl hydrolase 9B8); catalytic/ hydrolase, hydrolyzing O-glycosyl compounds	-0.308		FG522879	AT2G32990.1	2e-84	Achn319971	4e-150
10.6.1	'cell wall.degradation.cellulases and beta -1,4-glucanases'	301767	AtGH9B15 (Arabidopsis thaliana glycosyl hydrolase 9B15); catalytic/ hydrolase, hydrolyzing O-glycosyl compounds	0.276		FG507199	AT4G23560.1	6e-83	Achn132361	5e-169
10.6.2	cell wall.degradation.mannan-xylose-arabinose-fucose	308837	BGAL2 (beta-galactosidase 2); beta-galactosidase/ catalytic/ cation binding	-1.739		FG525324	AT3G52840.1	2e-23	Achn155581	1e-30
10.6.2	cell wall.degradation.mannan-xylose-arabinose-fucose	228432	BXL1 (BETA-XYLOSIDASE 1); hydrolase, hydrolyzing O-glycosyl compounds	-1.05		FG483283	AT5G49360.1	2e-88	Achn059761	3e-138
10.6.3	cell wall.degradation.pectate lyases and polygalacturonases	283896	glycoside hydrolase family 28 protein / polygalacturonase (pectinase) family protein	-0.8		FG505588	AT4G23820.1	1e-105	Achn184441	2e-93
10.6.3	cell wall.degradation.pectate lyases and polygalacturonases	289866	glycoside hydrolase family 28 protein / polygalacturonase (pectinase) family protein	0.162		FG426919	AT3G61490.1	1e-104	Achn052231	3e-134
10.6.3	cell wall.degradation.pectate lyases and polygalacturonases	312894	polygalacturonase, putative / pectinase, putative	0.25		FG523201	AT1G80170.1	3e-47	Achn100761	1e-57
10.6.3	cell wall.degradation.pectate lyases and polygalacturonases	195029	PGIP1 (POLYGALACTURONASE INHIBITING PROTEIN 1); protein binding	0.403		FG471405	AT5G06860.1	8e-42	Achn246321	4e-129
10.7	cell wall.modification	209282	xyloglucan:xyloglucosyl transferase, putative / xyloglucan endotransglycosylase, putative / endo-xyloglucan transferase, putative	-0.591		FG481385	AT4G37800.1	2e-74	Achn088411	3e-113
10.7	cell wall.modification	291652	XTR6 (XYLOGLUCAN ENDOTRANSGLYCOSYLASE 6); hydrolase, acting on glycosyl bonds / hydrolase, hydrolyzing O-glycosyl compounds / xyloglucan:xyloglucosyl transferase	-0.477		FG515522	AT4G25810.1	1e-66	Achn023381	4e-105
10.7	cell wall.modification	310265	XTR8 (XYLOGLUCAN ENDO-TRANSGLYCOSYLASE-RELATED 8); hydrolase, acting on glycosyl bonds / xyloglucan:xyloglucosyl transferase	-0.212		FG520740	AT3G44990.1	9e-10	Achn295871	2e-37
10.7	cell wall.modification	231149	ATEXPA20 (ARABIDOPSIS THALIANA EXPANSIN A20)	0.118		FG476914	AT4G38210.1	2e-29	Achn239361	2e-33
10.7	cell wall.modification	104103	XTH33; hydrolase, acting on glycosyl bonds / hydrolase, hydrolyzing O-glycosyl compounds / xyloglucan:xyloglucosyl transferase	0.215		FG441991	AT1G10550.1	2e-17	Achn053801	2e-45
10.7	cell wall.modification	76836	ATEXPA4 (ARABIDOPSIS THALIANA EXPANSIN A4)	0.428		FG433889	AT2G39700.1	2e-10	Achn185111	3e-11
10.7	cell wall.modification	303115	XTR7 (XYLOGLUCAN ENDOTRANSGLYCOSYLASE 7); hydrolase, acting on glycosyl bonds / hydrolase, hydrolyzing O-glycosyl compounds / xyloglucan:xyloglucosyl transferase	0.619		FG496184	AT4G14130.1	8e-52	Achn367751	9e-82
10.8.1	cell wall.pectin*esterases.PME	200400	pectinesterase family protein	0.204		FG474490	AT1G02810.1	8e-59	Achn184171	5e-109
10.8.1	cell wall.pectin*esterases.PME	312579	ATPME3; pectinesterase	0.249		FG522889	AT3G14310.1	1e-81	Achn330311	2e-126
10.8.1	cell wall.pectin*esterases.PME	316448	PMEPCRF (PECTIN METHYLESTERASE PCR FRAGMENT F); pectinesterase	0.383		FG512623	AT5G53370.1	5e-98	Achn045461	2e-144
10.8.1	cell wall.pectin*esterases.PME	76600	pectinesterase family protein	0.823		FG433664	AT5G27870.1	4e-16	Achn025041	2e-127
10.8.1	cell wall.pectin*esterases.PME	238817	pectinesterase family protein	0.924		FG454569	AT5G47500.1	1e-88	Achn312451	2e-58
10.8.2	cell wall.pectin*esterases.acetyl esterase	300847	pectinacetylesterase family protein	0.56		FG519129	AT4G19420.1	2e-12	Achn130871	1e-38
16.1	secondary metabolism.simple phenols	304745	LAC3 (laccase 3); laccase	0.158		FG497808	AT2G30210.1	6e-65	Achn214261	4e-91
16.1	secondary metabolism.simple phenols	293870	LAC14 (laccase 14); laccase	1.297		FG517736	AT5G09360.1	2e-27	Achn267241	2e-32
16.1.1.10	secondary metabolism.isoprenoids.non-mevalonate pathway.geranylgeranyl pyrophosphate synthase	243325	GGR (geranylgeranyl reductase); farnesyltranstransferase	0.687		FG459946	AT4G38460.1	2e-81	Achn338281	5e-135
16.1.2.2	secondary metabolism.isoprenoids.mevalonate pathway.HMG-CoA synthase	194938	MVA1; acetyl-CoA C-acetyltransferase/ hydroxymethylglutaryl-CoA synthase	1.494	0.9	FG471315	AT4G11820.1	3e-22	Achn361601	1e-38
16.1.2.3	secondary metabolism.isoprenoids.mevalonate pathway.HMG-CoA reductase	312863	HMG1 (HYDROXY METHYLGLUTARYL COA REDUCTASE 1); hydroxymethylglutaryl-CoA reductase	0.204		FG523170	AT1G76490.1	2e-12	Achn095091	1e-18
16.1.2.6	secondary metabolism.isoprenoids.mevalonate pathway.mevalonate diphosphate decarboxylase	294482	mevalonate diphosphate decarboxylase, putative	0.755	0.544	FG518347	AT3G54250.1	8e-39	Achn004211	6e-79
16.1.2.7	secondary metabolism.isoprenoids.mevalonate pathway.isopentenyl pyrophosphate:dimethyllallyl pyrophosphate isomerase	258339	IPP2 (ISOPENTENYL PYROPHOSPHATE:DIMETHYLALLYL PYROPHOSPHATE ISOMERASE 2); isopentenyl-diphosphate delta-isomerase	0.421		FG487101	AT3G02780.1	6e-80	Achn135761	8e-90
16.1.2.9	secondary metabolism.isoprenoids.mevalonate pathway.farnesyl pyrophosphate synthetase	311502	FPS1 (FARNESYL DIPHOSPHATE SYNTHASE 1); dimethylallyltranstransferase/ geranyltranstransferase	0.924	0.664	FG521975	AT5G47770.1	4e-42	Achn146781	5e-64
16.1.4	secondary metabolism.isoprenoids.carotenoids	34628	amine oxidase-related	0.175		FG403714	AT5G49555.1	4e-51	Achn211201	3e-71
16.1.4.10	secondary metabolism.isoprenoids.carotenoids.carotenoid cleavage dioxygenase	242924	CCD1 (CAROTENOID CLEAVAGE DIOXYGENASE 1); 9-cis-epoxycarotenoid dioxygenase	-0.325		FG459547	AT3G63520.1	2e-61	Achn378731	3e-98
16.1.4.2	secondary metabolism.isoprenoids.carotenoids.phytoene dehydrogenase	295522	PDS3 (PHYTOENE DESATURASE 3); phytoene dehydrogenase	0.267		FG493339	AT4G14210.1	1e-65	Achn226031	2e-82
16.1.4.21	secondary metabolism.isoprenoids.carotenoids.violaxanthin de-epoxidase	129907	violaxanthin de-epoxidase-related	0.233		FG450615	AT2G21860.1	5e-40	Achn374881	2e-66
16.1.4.4	secondary metabolism.isoprenoids.carotenoids.lycopene epsilon cyclase	315495	LUT2 (LUTEIN DEFICIENT 2); lycopene epsilon cyclase	0.133		FG527328	AT5G57030.1	2e-36	Achn326611	3e-60
16.1.4.5	secondary metabolism.isoprenoids.carotenoids.lycopene beta cyclase	245730	LYC (LYCOPENE CYCLASE); lycopene beta cyclase	0.148		FG486019	AT3G10230.1	5e-91	Achn347121	1e-176
16.1.5	secondary metabolism.isoprenoids.terpenoids	187735	TPS04 (TERPENE SYNTHASE 04); (E,E)-geranyllinalool synthase	0.132			AT1G61120.1	8e-23	Achn111061	5e-54
16.1.5	secondary metabolism.isoprenoids.terpenoids	324853	ATTPS03; (E)-beta-ocimene synthase/ myrcene synthase	0.391			AT4G16740.2	9e-51	Achn286271	1e-177
16.2	secondary metabolism.phenylpropanoids	305359	O-methyltransferase family 2 protein	0.92		FG498419	AT4G35160.1	1e-27	Achn279271	6e-110
16.2	secondary metabolism.phenylpropanoids	306355	oxidoreductase family protein	-0.209		FG499411	AT1G68540.1	2e-78	Achn221761	4e-76
16.2	secondary metabolism.phenylpropanoids	18133	cinnamoyl-CoA reductase family	0.229		FG397115	AT2G33590.1	8e-39	Achn112761	4e-40
16.2	secondary metabolism.phenylpropanoids	249663	aminotransferase class I and II family protein	0.31		FG486444	AT1G77670.1	1e-102	Achn262731	5e-131
16.2	secondary metabolism.phenylpropanoids	323291	laccase family protein / diphenol oxidase family protein	0.694		FG514418	AT5G01050.1	6e-74	Achn007661	2e-157
16.2.1.1	secondary metabolism.phenylpropanoids.lignin biosynthesis.PAL	314131	PAL2; phenylalanine ammonia-lyase	0.812	-0.221	FG511928	AT3G53260.1	2e-78	Achn153791	3e-121
16.2.1.1	secondary metabolism.phenylpropanoids.lignin biosynthesis.PAL	282515	pal1 (Phe ammonia lyase 1); phenylalanine ammonia-lyase	-0.097		FG509345	AT2G37040.1	8e-16	Achn108901	6e-19
16.2.1.1	secondary metabolism.phenylpropanoids.lignin biosynthesis.PAL	227486	PAL4 (Phenylalanine ammonia-lyase 4); ammonia ligase/ ammonia-lyase/ catalytic	0.449		FG484623	AT3G10340.1	1e-66	Achn060261	1e-83
16.2.1.10	secondary metabolism.phenylpropanoids.lignin biosynthesis.CAD	195091	ELI3-2 (ELICITOR-ACTIVATED GENE 3-2); aryl-alcohol dehydrogenase/ mannitol dehydrogenase	0.365		FG471467	AT4G37990.1	4e-63	Achn171211	2e-148
16.2.1.3	secondary metabolism.phenylpropanoids.lignin biosynthesis.4CL	81325	4CL1 (4-COUMARATE:COA LIGASE 1); 4-coumarate-CoA ligase	0.747		FG436255	AT1G51680.1	5e-33	Achn213291	2e-68
16.2.1.3	secondary metabolism.phenylpropanoids.lignin biosynthesis.4CL	291337	4CL3; 4-coumarate-CoA ligase	1.085		FG515208	AT1G65060.1	8e-58	Achn267571	3e-92
16.2.1.5	secondary metabolism.phenylpropanoids.lignin biosynthesis.C3H	286477	CYP98A3 (cytochrome P450, family 98, subfamily A, polypeptide 3); monooxygenase/ p-coumarate 3-hydroxylase	0.332		FG510267	AT2G40890.1	1e-51	Achn040951	5e-91
16.2.1.6	secondary metabolism.phenylpropanoids.lignin biosynthesis.CCoAOMT	319448	caffeoyl-CoA 3-O-methyltransferase, putative	-0.281		FG528071	AT4G34050.1	7e-73	Achn273661	1e-97
16.2.1.6	secondary metabolism.phenylpropanoids.lignin biosynthesis.CCoAOMT	169586	O-methyltransferase	0.223		FG424534	AT1G24735.1	1e-63	Achn196761	2e-89
16.2.1.7	secondary metabolism.phenylpropanoids.lignin biosynthesis.CCR1	271315	cinnamoyl-CoA reductase family	0.186		FG490671	AT5G58490.1	2e-86	Achn303411	3e-131
16.4.1	secondary metabolism.N misc.alkaloid-like	249719	tyrosine decarboxylase, putative	-0.204		FG486500	AT2G20340.1	4e-58	Achn173271	4e-124
16.4.1	secondary metabolism.N misc.alkaloid-like	322295	strictosidine synthase family protein	0.276		FG513424	AT1G08470.1	3e-92	Achn078251	3e-149
16.5.1	secondary metabolism.sulfur-containing.glucosinolates	312499	AOP1; oxidoreductase, acting on paired donors, with incorporation or reduction of molecular oxygen	1.051		FG522809	AT4G03070.1	1e-33	Achn314131	3e-160
16.5.1.1.1.1	secondary metabolism.sulfur-containing.glucosinolates.synthesis.aliphatic.branched-chain amino acid aminotransferase (BCAT/MAAT)	313909	BCAT3 (BRANCHED-CHAIN AMINOTRANSFERASE 3); branched-chain-amino-acid transaminase/ catalytic	0.438	0.31	FG511706	AT3G49680.1	2e-67	Achn363461	4e-83
16.5.1.1.1.3	secondary metabolism.sulfur-containing.glucosinolates.synthesis.aliphatic.methylthioalkylmalate isomerase large subunit (MAM-IL)	302222	IIL1 (ISOPROPYL MALATE ISOMERASE LARGE SUBUNIT 1); 4 iron, 4 sulfur cluster binding / hydro-lyase/ lyase	0.183		FG495296	AT4G13430.1	1e-24	Achn187091	1e-15
16.5.1.1.1.5	secondary metabolism.sulfur-containing.glucosinolates.synthesis.aliphatic.methylthioalkylmalate dehydrogenase (MAM-D)	259172	chr1:30287763-30290298 FORWARD .	0.443		FG488088	AT1G80560.1	3e-87	Achn097571	8e-154
16.7	secondary metabolism.wax	305262	AtSAT1 (Arabidopsis thaliana sterol O-acyltransferase 1); acyltransferase	0.579		FG498322	AT3G51970.1	4e-33	Achn306021	3e-55
16.8.1	secondary metabolism.flavonoids.anthocyanins	281220	transferase, transferring glycosyl groups	-0.352		FG503758	AT2G22590.1	5e-56	Achn062181	8e-77
16.8.1.1	secondary metabolism.flavonoids.anthocyanins.leucocyanidin dioxygenase	312805	LDOX (LEUCOANTHOCYANIDIN DIOXYGENASE); leucocyanidin oxygenase	0.844		FG523112	AT4G22880.1	1e-62	Achn361621	2e-99
16.8.1.2	secondary metabolism.flavonoids.anthocyanins.anthocyanidin reductase	309194	BAN (BANYULS); oxidoreductase	0.396		FG500296	AT1G61720.1	6e-75	Achn111861	2e-140
16.8.1.21	secondary metabolism.flavonoids.anthocyanins.anthocyanin 5-aromatic acyltransferase	121660	AT5MAT; O-malonyltransferase/ transferase	0.223	0.281	FG447972	AT3G29590.1	3e-32	Achn043031	4e-21
16.8.2	secondary metabolism.flavonoids.chalcones	285777	aldo/keto reductase, putative	0.672			AT1G59960.1	2e-87	Achn022001	0
16.8.2.1	secondary metabolism.flavonoids.chalcones.naringenin-chalcone synthase	320295	TT4 (TRANSPARENT TESTA 4); naringenin-chalcone synthase	1.089		FG528287	AT5G13930.1	4e-68	Achn369761	8e-95
16.8.3.1	secondary metabolism.flavonoids.dihydroflavonols.dihydroflavonol 4-reductase	310725	DFR (DIHYDROFLAVONOL 4-REDUCTASE); dihydrokaempferol 4-reductase	1.604		FG521199	AT5G42800.1	3e-65	Achn135311	4e-83
16.8.3.3	secondary metabolism.flavonoids.dihydroflavonols.flavonoid 3''-monooxygenase	271265	TT7 (TRANSPARENT TESTA 7); flavonoid 3-monooxygenase/ oxygen binding	0.853		FG490622	AT5G07990.1	1e-27	Achn194551	2e-46
16.8.4	secondary metabolism.flavonoids.flavonols	312320	oxidoreductase, 2OG-Fe(II) oxygenase family protein	-0.183		FG522630	AT3G21420.1	2e-70	Achn218141	4e-151
16.8.4	secondary metabolism.flavonoids.flavonols	322456	2-oxoacid-dependent oxidase, putative	0.128		FG513585	AT3G50210.1	1e-73	Achn230031	1e-133
16.8.5.1	secondary metabolism.flavonoids.isoflavones.isoflavone reductase	293356	oxidoreductase, acting on NADH or NADPH	0.905		FG517223	AT1G75290.1	5e-32	Achn221841	5e-119
16.99	secondary metabolism.unspecified	313135	ATBIOF (BIOTIN F); 8-amino-7-oxononanoate synthase/ transaminase	-0.157		FG523442	AT5G04620.2	8e-10	Achn073001	6e-29
16.99	secondary metabolism.unspecified	293246	BIO1 (biotin auxotroph 1); adenosylmethionine-8-amino-7-oxononanoate transaminase	0.479		FG517113	AT5G57590.1	1e-35
17.1.1.1.11	hormone metabolism.abscisic acid.synthesis-degradation.synthesis.short chain alcohol dehydrogenmase (ABA2)	199796	ABA2 (ABA DEFICIENT 2); alcohol dehydrogenase/ oxidoreductase/ xanthoxin dehydrogenase	-0.83		FG473967	AT1G52340.1	2e-25	Achn112561	2e-28
17.1.2	hormone metabolism.abscisic acid.signal transduction	272287	HSI2 (HIGH-LEVEL EXPRESSION OF SUGAR-INDUCIBLE GENE 2); transcription factor/ transcription repressor	-0.126		FG491302	AT2G30470.1	4e-27	Achn102011	1e-128
17.1.3	hormone metabolism.abscisic acid.induced-regulated-responsive-activated	323290	ABF2 (ABSCISIC ACID RESPONSIVE ELEMENTS-BINDING FACTOR 2); DNA binding / protein binding / transcription activator/ transcription factor	-0.457		FG514417	AT1G45249.1	6e-41	Achn131571	6e-67
17.1.3	hormone metabolism.abscisic acid.induced-regulated-responsive-activated	299744	ATHVA22A	-0.146		FG526410	AT1G74520.1	1e-16	Achn383011	2e-20
17.1.3	hormone metabolism.abscisic acid.induced-regulated-responsive-activated	319276	GEM (GL2-EXPRESSION MODULATOR)	-0.119		FG527899	AT2G22475.2	6e-55	Achn171681	7e-133
17.1.3	hormone metabolism.abscisic acid.induced-regulated-responsive-activated	199639	GRAM domain-containing protein / ABA-responsive protein-related	0.389		FG473814	AT5G08350.1	2e-20	Achn041881	4e-45
17.2.1	hormone metabolism.auxin.synthesis-degradation	283157	IAMT1 (IAA CARBOXYLMETHYLTRANSFERASE 1); S-adenosylmethionine-dependent methyltransferase/ indole acetic acid carboxyl methyltransferase	-0.302		FG504849	AT5G55250.1	4e-84	Achn354311	1e-156
17.2.1	hormone metabolism.auxin.synthesis-degradation	101867	ILL6; IAA-amino acid conjugate hydrolase/ metallopeptidase	-0.149		FG438186	AT1G44350.1	2e-19	Achn117161	8e-85
17.2.1	hormone metabolism.auxin.synthesis-degradation	299418	IAR3 (IAA-ALANINE RESISTANT 3); IAA-Ala conjugate hydrolase/ metallopeptidase	0.254		FG511221	AT1G51760.1	5e-98	Achn050001	2e-172
17.2.1	hormone metabolism.auxin.synthesis-degradation	304901	ILR1 (IAA-LEUCINE RESISTANT 1); IAA-Leu conjugate hydrolase/ IAA-Phe conjugate hydrolase/ metallopeptidase	0.623		FG497964	AT3G02875.1	5e-25	Achn301551	2e-53
17.2.2	hormone metabolism.auxin.signal transduction	75670	PIN4 (PIN-FORMED 4); auxin:hydrogen symporter/ transporter	-0.437		FG432789	AT2G01420.1	1e-41	Achn277161	8e-52
17.2.2	hormone metabolism.auxin.signal transduction	195440	PIN3 (PIN-FORMED 3); auxin:hydrogen symporter/ transporter	-0.243		FG471814	AT1G70940.1	7e-84	Achn080621	4e-114
17.2.2	hormone metabolism.auxin.signal transduction	258916	CAND1 (CULLIN-ASSOCIATED AND NEDDYLATION DISSOCIATED); binding	0.889		FG487676	AT2G02560.1	1e-80	Achn260861	1e-107
17.2.3	hormone metabolism.auxin.induced-regulated-responsive-activated	304960	SAUR-like auxin-responsive protein family; SA mediated signalling pathway	1.154		FG498022	AT3G60690.1	8e-29	Achn321001	6e-58
17.2.3	hormone metabolism.auxin.induced-regulated-responsive-activated	191469	Aluminium induced protein with YGL and LRDR motifs	-0.457		FG458308	AT4G27450.1	1e-61	Achn325961	1e-88
17.2.3	hormone metabolism.auxin.induced-regulated-responsive-activated	239143	dormancy/auxin associated protein-related	-0.454	-0.367	FG455535	AT1G54070.1	5e-10	Achn164451	1e-72
17.2.3	hormone metabolism.auxin.induced-regulated-responsive-activated	190403	SAUR-like auxin-responsive protein family	-0.339		FG457249	AT2G46690.1	8e-24	Achn310311	7e-72
17.2.3	hormone metabolism.auxin.induced-regulated-responsive-activated	80663	SAUR-like auxin-responsive protein family	-0.127		FG435702	AT4G34760.1	3e-42	Achn340641	8e-53
17.2.3	hormone metabolism.auxin.induced-regulated-responsive-activated	310306	auxin-responsive GH3 family protein	0.127		FG520781	AT5G13360.1	8e-11	Achn335691	1e-71
17.2.3	hormone metabolism.auxin.induced-regulated-responsive-activated	249211	SAUR68 (SMALL AUXIN UPREGULATED 68)	0.149		FG486265	AT1G29510.1	1e-38	Achn363311	3e-112
17.2.3	hormone metabolism.auxin.induced-regulated-responsive-activated	303407	AtTCP14 (TEOSINTE BRANCHED1, CYCLOIDEA and PCF (TCP) 14); transcription factor	0.188		FG496474	AT3G47620.1	4e-46	Achn217741	4e-113
17.2.3	hormone metabolism.auxin.induced-regulated-responsive-activated	305752	GH3.1	0.217		FG498811	AT2G14960.1	5e-96	Achn117881	3e-131
17.2.3	hormone metabolism.auxin.induced-regulated-responsive-activated	232347	auxin-responsive family protein	0.226		FG478029	AT5G35735.1	4e-18	Achn071591	3e-49
17.2.3	hormone metabolism.auxin.induced-regulated-responsive-activated	274816	DFL2, GH3-10	0.237		FG491912	AT4G03400.1	4e-54	Achn042951	3e-103
17.2.3	hormone metabolism.auxin.induced-regulated-responsive-activated	291745	Aluminium induced protein with YGL and LRDR motifs	0.34		FG515615	AT5G43830.1	4e-61	Achn281231	7e-96
17.3.1.1.3	hormone metabolism.brassinosteroid.synthesis-degradation.BRs.CPD	303713	CPD (CONSTITUTIVE PHOTOMORPHOGENIC DWARF); electron carrier/ heme binding / iron ion binding / monooxygenase/ oxygen binding	-0.15			AT5G05690.1	5e-92	Achn141341	3e-130
17.3.1.2.2	hormone metabolism.brassinosteroid.synthesis-degradation.sterols.SMT2	320960	SMT1 (STEROL METHYLTRANSFERASE 1); sterol 24-C-methyltransferase	0.201			AT5G13710.1	1e-158	Achn125361	9e-148
17.3.1.2.4	hormone metabolism.brassinosteroid.synthesis-degradation.sterols.FACKEL	300813	FK (FACKEL); delta14-sterol reductase	-0.209		FG519096	AT3G52940.1	1e-78	Achn226111	6e-14
17.3.1.2.6	hormone metabolism.brassinosteroid.synthesis-degradation.sterols.DWF7	39671	delta 7-sterol-C5-desaturase, putative	0.137		FG416654	AT3G02590.1	8e-14
17.3.1.2.7	hormone metabolism.brassinosteroid.synthesis-degradation.sterols.DWF5	299271	DWF5 (DWARF 5); sterol delta7 reductase	0.352		FG511075	AT1G50430.1	1e-112	Achn226111	5e-68
17.3.1.2.99	hormone metabolism.brassinosteroid.synthesis-degradation.sterols.other	297809	XF1; squalene monooxygenase	0.137		FG525578	AT1G58440.1	2e-49	Achn174071	2e-69
17.3.2.2	hormone metabolism.brassinosteroid.signal transduction.BZR	299914	brassinosteroid signalling positive regulator-related	0.128		FG518645	AT1G78700.1	7e-39	Achn345751	3e-67
17.3.2.99	hormone metabolism.brassinosteroid.signal transduction.other	186780	BAK1 (BRI1-ASSOCIATED RECEPTOR KINASE); kinase/ protein binding / protein heterodimerization/ protein serine/threonine kinase	0.149		FG455897	AT4G33430.1	1e-33	Achn175871	5e-68
17.5.1	hormone metabolism.ethylene.synthesis-degradation	268970	D-CDES (D-CYSTEINE DESULFHYDRASE); 1-aminocyclopropane-1-carboxylate deaminase/ D-cysteine desulfhydrase/ catalytic	0.105		FG488748	AT1G48420.1	7e-91	Achn286901	1e-92
17.5.1.2	hormone metabolism.ethylene.synthesis-degradation.1-aminocyclopropane-1-carboxylate oxidase	269851	EFE (ETHYLENE-FORMING ENZYME); 1-aminocyclopropane-1-carboxylate oxidase: SA signalling SAR, regulation of HR	0.754	0.761	FG489281	AT1G05010.1	9e-24	Achn157111	7e-24
17.5.2	hormone metabolism.ethylene.signal transduction	238888	Ethylene-responsive transcription factor 1 (EREBP-1)	1.035		FG454814	AT3G16770	4e-29	Achn198481	4e-33
17.5.2	hormone metabolism.ethylene.signal transduction	242757	ERF9 (ERF DOMAIN PROTEIN 9); DNA binding / transcription factor/ transcription repressor	0.907		FG479502	AT5G44210.1	1e-19	Achn009241	3e-66
17.5.2	hormone metabolism.ethylene.signal transduction	308112	ATERF-1 (ETHYLENE RESPONSIVE ELEMENT BINDING FACTOR 1); DNA binding / transcription activator/ transcription factor	0.134		FG524680	AT4G17500.1	1e-45	Achn062471	1e-148
17.5.2	hormone metabolism.ethylene.signal transduction	315525	ETR1 (ETHYLENE RESPONSE 1); ethylene binding / protein histidine kinase/ two-component response regulator	0.144		FG527358	AT1G66340.1	9e-95	Achn065141	6e-107
17.5.2	hormone metabolism.ethylene.signal transduction	308123	ETR2 (ethylene response 2); ethylene binding / glycogen synthase kinase 3/ protein histidine kinase/ receptor	0.197		FG524691	AT3G23150.1	6e-39	Achn194401	3e-81
17.5.2	hormone metabolism.ethylene.signal transduction	242446	EIN4 (ETHYLENE INSENSITIVE 4); ethylene binding / glycogen synthase kinase 3/ protein histidine kinase/ receptor	0.198		FG479193	AT3G04580.1	9e-46	Achn368351	2e-130
17.5.2	hormone metabolism.ethylene.signal transduction	286653	ERF4 (ETHYLENE RESPONSIVE ELEMENT BINDING FACTOR 4); DNA binding / protein binding / transcription factor/ transcription repressor	0.206	-0.489	FG510441	AT3G15210.1	2e-22	Achn362941	3e-168
17.5.3	hormone metabolism.ethylene.induced-regulated-responsive-activated	305111	DEAD box RNA helicase, putative (RH20)	0.119		FG498173	AT1G55150.1	1e-112	Achn050541	5e-138
17.7.1	hormone metabolism.jasmonate.synthesis-degradation	209234	JA biosynthesis - response to fungus/wounding/stress	0.691		FG481338	AT5G20230	3e-13	Achn383331	2e-77
17.7.1.2	hormone metabolism.jasmonate.synthesis-degradation.lipoxygenase	318909	LOX2 (LIPOXYGENASE 2); lipoxygenase	-0.203			AT3G45140.1	4e-76	Achn123621	2e-134
17.7.1.2	hormone metabolism.jasmonate.synthesis-degradation.lipoxygenase	306540	linoleate 9S-lipoxygenase 5; JA biosynthesis	0.593		FG499596	AT3G22400	3e-12	Achn022081	5e-17
17.7.1.5	hormone metabolism.jasmonate.synthesis-degradation.12-Oxo-PDA-reductase	310500	OPR3 (OPDA-REDUCTASE 3); 12-oxophytodienoate reductase	0.533		FG520974	AT2G06050.2	8e-50	Achn061351	2e-93
17.8	hormone metabolism.salicylic acid	72903	Regulation of HR, SA-signalling	0.867		FG431814	AT3G01500	6e-23	Achn021811	6e-55
17.8.1	hormone metabolism.salicylic acid.synthesis-degradation	131394	UDP-glucoronosyl/UDP-glucosyl transferase family protein	-0.17		FG451410	AT1G05670.1	6e-34	Achn053021	1e-124
20	stress	175319	PLAC8 family protein	-0.447		FG452790	AT3G10980.1	5e-35	Achn054921	1e-111
20	stress	286496	SEP2 (STRESS ENHANCED PROTEIN 2); chlorophyll binding	-0.445		FG510286	AT2G21970.1	6e-36
20.1	stress.biotic	323038	RIN4 (RPM1 INTERACTING PROTEIN 4)	0.371		FG514166	AT3G25070.1	1e-11	Achn228021	3e-29
20.1	stress.biotic	231869	plant basic secretory protein (BSP) family protein	0.265		FG477553	AT2G15130.1	2e-13	Achn261791	7e-44
20.1	stress.biotic	311276	PUB44, ATPUB44, SAUL1 (SENESCENCE-ASSOCIATED E3 UBIQUITIN LIGASE 1)	-0.262		FG521749	AT1G20780.1	4e-19	Achn303511	9e-131
20.1	stress.biotic	260755	HXXXD-type acyl-transferase family protein	-0.167		FG508806	AT5G17540.1	6e-23	Achn355631	4e-29
20.1	stress.biotic	242669	PAD4 (PHYTOALEXIN DEFICIENT 4)	-0.765		FG479414	AT3G52430.1	2e-32	Achn000971	1e-148
20.1	stress.biotic	271370	protein binding Leucine-rich repeat (LRR) family protein	0.295		FG490726	AT5G61240.1	2e-46	Achn122091	3e-72
20.1	stress.biotic	306572	ADR1-L1 (ADR1-like 1); ATP binding / protein binding	0.179		FG499628	AT4G33300.1	2e-58	Achn014741	5e-129
20.1	stress.biotic	322595	PR-5 Pathogenesis-related thaumatin superfamily	-0.218		FG513723	AT4G38660.1	1e-78	Achn347811	4e-113
20.1	stress.biotic	316361	PR-3, basic chitinase	2.226		FG512537	AT3G12500.1	3e-81	Achn030701	2e-118
20.1	stress.biotic	319637	PR-5 pathogenesis-related thaumatin family protein	0.348			AT1G75800.1	1e-106	Achn094571	1e-166
20.1	stress.biotic	222718	Response to biotic stress; latex protein	3.732		FG485169	AT1G70830	3e-19	Achn277231	2e-39
20.1	stress.biotic	229069	PAL Phenylalanine ammonia-lyase 2	1.31		FG409443	AT3G53260	4e-69	Achn166351	3e-104
20.1	stress.biotic	235917	AtSRC2. negative regulation of programmed cell death, regulation of HR, wounding, chitin	-1.114		FG398641	AT1G09070	3e-18
20.1.1	stress.biotic.respiratory burst	238395	Ubiquitin-associated defence protein	0.691		FG455775	AT3G60450	4e-81	Achn225171	2e-164
20.1.1	stress.biotic.respiratory burst	291934	RBOHD (RESPIRATORY BURST OXIDASE HOMOLOGUE D); NAD(P)H oxidase	-0.32		FG515804	AT5G47910.1	2e-16	Achn213151	3e-22
20.1.3	stress.biotic.signalling	293253	MKS1 (MAP kinase substrate 1); protein binding	1.125		FG517120	AT3G18690.1	1e-17	Achn136841	1e-93
20.1.3	stress.biotic.signalling	99375	ADR-1 family CC-NB-LRR immune response receptors , regulation of HR	0.64		FG446126	AT4G33300	2e-19	Achn014741	3e-67
20.1.3	stress.biotic.signalling	249576	R-gene TIR-NB-LRR	-0.685		FG485957	AT5G36930	7e-10	Achn054321	1e-24
20.1.3	stress.biotic.signalling	295421	properdin - HR-like lesion inducer, response to stress, SAR	0.592	0.313	FG493238	AT4G14420	7e-11	Achn067881	3e-34
20.1.3	stress.biotic.signalling	297874	R-gene TIR-NB-LRR	-0.628		FG525643	AT5G36930	1e-28	Achn208841	3e-38
20.1.3.1	stress.biotic.signalling.MLO-like	314898	MLO1; calmodulin binding		-0.181	FG526731	AT4G02600.1	7e-65	Achn304071	6e-164
20.1.3.1	stress.biotic.signalling.MLO-like	208705	MLO8 (MILDEW RESISTANCE LOCUS O 8); calmodulin binding ; cell death	-0.167		FG480811	AT2G17480.1	2e-71	Achn255451	4e-47
20.1.4	stress.biotic.kinases	223876	MAPK cascade, JA signalling pathway, lipase activity, apoptosis	0.77	0.534	FG482696	AT2G26560	2e-41	Achn227181	5e-84
20.1.4	stress.biotic.kinases	241940	defence-related receptor kinase (lectin)	0.939	0.88	FG478690	AT1G78850	7e-34	Achn044221	2e-77
20.1.4	stress.biotic.kinases	249897	ABC transporter C family member 4; SAR	0.743		FG486676	AT2G47800	3e-82	Achn357921	2e-126
20.1.4	stress.biotic.kinases	299528	MAP kinase 4 (substrate probably MKS1); SA signalling	1.089		FG511331	AT4G01370	3e-49	Achn132381	3e-107
20.1.7	stress.biotic	283932	PR-1; CAP (Cysteine-rich secretory proteins, Antigen 5)	0.729	1.106	FG505624	AT1G50060.1	3e-18	Achn253311	2e-72
20.1.7	stress.biotic	208753	PR-2; BGL2 (BETA-1,3-GLUCANASE 2); cellulase/ glucan 1,3-beta-glucosidase/ hydrolase, hydrolyzing O-glycosyl compounds	1.011	1.115	FG480859	AT3G57260	5e-19	Achn136371	3e-36
20.1.7	stress.biotic.PR-proteins	300754	PR-2	0.91		FG519037	AT1G66250	4e-33	Achn171161	2e-55
20.1.7	stress.biotic.PR-proteins	40311	PR-5 osmotin-like protein OSML15	1.595	1.439	FG417283	AT4G11650	1e-16	Achn132661	2e-26
20.1.7	stress.biotic.PR-proteins	239526	PR-2 Beta 1,3 glucanase	1.12	0.453	FG455092	AT4G16260.1	2e-40	Achn332771	9e-94
20.1.7	stress.biotic.PR-proteins	208743	PR-2 Beta 1,3 glucanase	1.288	0.932	FG480849	AT4G16260.1	6e-62
20.1.7	stress.biotic.PR-proteins	319364	PR-2 Beta 1,3 glucanase	0.831	0.568	FG527987	AT4G34480.1	1e-104
20.1.7	stress.biotic.PR-proteins	271029	disease resistance protein RPP13 CC-NBS-LRR type R protein	0.797		FG490387	AT3G46530	9e-28	Achn047351	3e-128
20.1.7	stress.biotic.PR-proteins	278260	Elicitor-responsive protein 3; regulator of Hypersensitive response	1.104		FG508350	AT4G34150	5e-45	Achn006341	1e-85
20.1.7	stress.biotic.PR-proteins	56125	disease resistance protein (CC-NBS-LRR class), putative	-0.74		FG407814	AT1G58410.1	2e-13	Achn098511	2e-20
20.1.7	stress.biotic.PR-proteins	310060	ATP binding / protein binding	-0.416		FG501157	AT1G61310.1	4e-18	Achn348041	2e-71
20.1.7	stress.biotic.PR-proteins	307379	disease resistance protein (CC-NBS class), putative	-0.363		FG520107	AT3G46730.1	2e-29	Achn074501	5e-108
20.1.7	stress.biotic.PR-proteins	291616	disease resistance protein (TIR-NBS-LRR class), putative	-0.178		FG515487	AT5G36930.1	4e-38	Achn208841	3e-21
20.1.7	stress.biotic.PR-proteins	230630	AtRLP7 (Receptor Like Protein 7); kinase/ protein binding	-0.165		FG476400	AT1G47890.1	4e-12	Achn071491	2e-26
20.1.7	stress.biotic.PR-proteins	281338	disease resistance-responsive family protein / dirigent family protein	0.222		FG492465	AT4G23690.1	2e-49	Achn189291	8e-42
20.1.7	stress.biotic.PR-proteins	260817	disease resistance-responsive family protein	0.268		FG507447	AT1G65870.1	3e-47	Achn350191	9e-136
20.1.7	stress.biotic.PR-proteins	305719	disease resistance protein (CC-NBS-LRR class), putative	0.713		FG498778	AT5G43740.1	2e-24	Achn122641	6e-95
20.1.7	stress.biotic.PR-proteins	249764	disease resistance-responsive protein-related / dirigent protein-related	0.722		FG486545	AT2G21100.1	4e-37	Achn295001	2e-95
20.1.7	stress.biotic.PR-proteins	308062	ATPRB1	0.784	1.263	FG524630	AT2G14580.1	2e-37	Achn240741	1e-55
20.1.7.6.1	stress.biotic.PR-proteins.proteinase inhibitors.trypsin inhibitor	251895	trypsin and protease inhibitor family protein / Kunitz family protein	0.166		FG487843	AT1G17860.1	1e-42	Achn245451	5e-150
20.2	stress.abiotic	323642	SPX2 (SPX DOMAIN GENE 2)	-0.314	-0.302	FG502126	AT2G26660.1	1e-52	Achn065571	2e-122
20.2	stress.abiotic	49714	UVR3 (UV REPAIR DEFECTIVE 3); DNA (6-4) photolyase	0.339		FG406930	AT3G15620.1	1e-65	Achn115851	8e-45
20.2	stress.abiotic	303167	ATOSM34 (osmotin 34)	2.422	1.051	FG496235	AT4G11650.1	7e-66	Achn001821	6e-122
20.2	stress.abiotic	128588	defence/stress response; protein folding	0.694		FG449603	AT3G62030	9e-17	Achn320421	3e-32
20.2.1	stress.abiotic.heat	317897	DNAJ heat shock protein, putative	-0.785		FG527673	AT2G17880.1	4e-27	Achn131031	2e-97
20.2.1	stress.abiotic.heat	203218	J8; heat shock protein binding / unfolded protein binding	-0.703		FG469315	AT1G80920.1	3e-22	Achn309781	7e-48
20.2.1	stress.abiotic.heat	286691	DNAJ heat shock N-terminal domain-containing protein	-0.349		FG510479	AT5G37380.2	3e-55	Achn298041	1e-116
20.2.1	stress.abiotic.heat	272326	DNAJ heat shock N-terminal domain-containing protein	-0.293		FG491341	AT3G57340.1	2e-24	Achn195811	2e-20
20.2.1	stress.abiotic.heat	186761	HSA32 (HEAT-STRESS-ASSOCIATED 32); catalytic	-0.266		FG455878	AT4G21320.1	1e-49	Achn082271	2e-80
20.2.1	stress.abiotic.heat	101905	ATHSP17.4	-0.226		FG438147	AT3G46230.1	2e-25	Achn218421	3e-24
20.2.1	stress.abiotic.heat	313278	heat shock protein-related	-0.206		FG523585	AT2G29970.1	3e-14	Achn138921	1e-43
20.2.1	stress.abiotic.heat	238966	ACD32.1 (ALPHA-CRYSTALLIN DOMAIN 32.1)	-0.184		FG455376	AT1G06460.1	4e-20
20.2.1	stress.abiotic.heat	323065	DNAJ heat shock N-terminal domain-containing protein	-0.156		FG514193	AT5G06410.1	1e-46	Achn255831	3e-97
20.2.1	stress.abiotic.heat	308457	DNAJ heat shock N-terminal domain-containing protein	-0.15		FG524948	AT1G76700.1	2e-73	Achn013541	2e-68
20.2.1	stress.abiotic.heat	242920	DNAJ heat shock N-terminal domain-containing protein	-0.139		FG459543	AT4G07990.1	3e-38	Achn222221	2e-117
20.2.1	stress.abiotic.heat	323194	ATP binding	0.149		FG514322	AT1G79920.1	7e-53	Achn113431	7e-110
20.2.1	stress.abiotic.heat	274774	DNAJ heat shock N-terminal domain-containing protein	0.153		FG491870	AT5G18750.1	7e-30	Achn185891	1e-149
20.2.1	stress.abiotic.heat	240725	ATJ3; protein binding	0.168		FG454101	AT3G44110.1	9e-73	Achn225561	8e-137
20.2.1	stress.abiotic.heat	298282	Heat shock protein Hsp20 (InterPro:IPR002068)	0.193		FG526050	AT1G54850.1	2e-26	Achn083441	1e-69
20.2.1	stress.abiotic.heat	248002	CLPB3 (CASEIN LYTIC PROTEINASE B3); ATP binding / ATPase/ nucleoside-triphosphatase/ nucleotide binding / protein binding	0.197		FG412474	AT5G15450.1	1e-78	Achn161991	3e-134
20.2.1	stress.abiotic.heat	189497	DNAJ heat shock N-terminal domain-containing protein	0.226		FG456345	AT5G64360.1	2e-40	Achn270211	4e-109
20.2.1	stress.abiotic.heat	311859	DNAJ heat shock N-terminal domain-containing protein	0.226		FG501311	AT2G35720.1	8e-54	Achn320111	5e-47
20.2.1	stress.abiotic.heat	281236	SHD (SHEPHERD); ATP binding / unfolded protein binding	0.262		FG503774	AT4G24190.1	5e-43	Achn186491	3e-89
20.2.1	stress.abiotic.heat	322904	MTHSC70-2 (MITOCHONDRIAL HSP70 2); ATP binding	0.275		FG514032	AT5G09590.1	9e-87	Achn334081	2e-124
20.2.1	stress.abiotic.heat	238938	DNAJ heat shock family protein	0.31		FG455178	AT3G17830.1	3e-28	Achn035951	7e-125
20.2.1	stress.abiotic.heat	315192	HSP17.6II (17.6 KDA CLASS II HEAT SHOCK PROTEIN)	0.312		FG527025	AT5G12020.1	7e-36	Achn143151	2e-121
20.2.1	stress.abiotic.heat	298945	ATERDJ3B; heat shock protein binding / unfolded protein binding	0.378		FG510749	AT3G62600.1	2e-29	Achn229291	5e-45
20.2.1	stress.abiotic.heat	248695	BIP1; ATP binding	0.62	0.665	FG486931	AT5G28540.1	3e-89	Achn184401	8e-131
20.2.1	stress.abiotic.heat	259332	DNAJ heat shock N-terminal domain-containing protein	0.849		FG488248	AT2G41520.2	1e-10	Achn291711	1e-27
20.2.2	stress.abiotic.cold	307736	COR413-PM1, WCOR413, WCOR413-LIKE, ATCOR413-PM1, FL3-5A3	-0.263		FG520464	AT2G15970.1	4e-53	Achn200851	1e-20
20.2.2	stress.abiotic.cold	191493	universal stress protein (USP) family protein	0.216		FG458332	AT3G53990.1	6e-61	Achn007751	2e-134
20.2.2	stress.abiotic.cold	319004	RCI3 (RARE COLD INDUCIBLE GENE 3); peroxidase	0.26			AT1G05260.1	1e-76	Achn307611	4e-137
20.2.2	stress.abiotic.cold	305054	stress response	0.664		FG498116	AT2G31670	3e-45	Achn155821	1e-140
20.2.3	stress.abiotic.drought/salt	193292	Zinc finger A20 stress associated protein 5 (SAP5)	0.92		FG479806	AT3G12630	2e-24	Achn149861	1e-85
20.2.3	stress.abiotic.drought/salt	198037	AtDehydration-induced 19 homolog 4	0.821		FG472489	AT3G06760	5e-31	Achn024071	3e-74
20.2.3	stress.abiotic.drought/salt	222605	RCI2B (RARE-COLD-INDUCIBLE 2B)	-0.387	-0.532	FG485061	AT3G05890.1	3e-14	Achn242691	1e-11
20.2.3	stress.abiotic.drought/salt	240716	response to water deprivation HRB1 (HYPERSENSITIVE TO RED AND BLUE)	-0.236		FG454111	AT3G06760.1	4e-26	Achn315281	9e-28
20.2.3	stress.abiotic.drought/salt	312257	response to water deprivation	-0.159		FG522567	AT3G05700.1	7e-59	Achn260441	8e-77
20.2.3	stress.abiotic.drought/salt	179218	dehydration-responsive protein-related	0.132		FG426588	AT5G14430.1	8e-90	Achn088911	5e-162
20.2.3	stress.abiotic.drought/salt	294881	STT3A (STAUROSPORIN AND TEMPERATURE SENSITIVE 3-LIKE A); oligosaccharyl transferase	0.194		FG492701	AT5G19690.1	5e-49	Achn312511	7e-120
20.2.3	stress.abiotic.drought/salt	299798	STT3B (staurosporin and temperature sensitive 3-like b); oligosaccharyl transferase	0.259		FG526464	AT1G34130.1	5e-52	Achn069901	2e-33
20.2.3	stress.abiotic.drought/salt	303471	dehydration-responsive family protein	0.327		FG496537	AT4G18030.1	1e-110	Achn141661	6e-161
20.2.3	stress.abiotic.drought/salt	320314	dehydration-responsive protein-related	0.354		FG528387	AT4G00740.1	1e-110	Achn302441	1e-164
20.2.4	stress.abiotic.touch/wounding	242857	wound-responsive family protein	-0.631		FG459480	AT4G10270.1	8e-24	Achn172981	4e-59
20.2.4	stress.abiotic.touch/wounding	305330	wound-responsive protein-related	0.449		FG498390	AT3G07230.1	1e-15
20.2.5	stress.abiotic.light	270182	RCD1 (RADICAL-INDUCED CELL DEATH1); protein binding	-0.172		FG489610	AT1G32230.2	3e-26	Achn096401	3e-97
20.2.99	stress.abiotic.unspecified	299438	ATBAG4 (ARABIDOPSIS THALIANA BCL-2-ASSOCIATED ATHANOGENE 4); protein binding	-0.163	-0.258	FG511241	AT3G51780.1	3e-13	Achn119881	1e-40
20.2.99	stress.abiotic.unspecified	21457	pollen Ole e 1 allergen and extensin family protein	0.148		FG418051	AT5G54855.1	7e-54	Achn072691	3e-11
20.2.99	stress.abiotic.unspecified	308983	universal stress protein (USP) family protein	0.15		FG511466	AT1G69080.1	1e-24	Achn391011	6e-110
20.2.99	stress.abiotic.unspecified	313711	SAH7	0.265		FG524018	AT4G08685.1	9e-43	Achn387591	6e-103
20.2.99	stress.abiotic.unspecified	284815	pollen Ole e 1 allergen and extensin family protein	0.406		FG506504	AT2G34700.1	2e-29	Achn178711	4e-50
21.1	redox.thioredoxin	233467	thioredoxin M-type 3, chloroplast (TRX-M3)	-0.612		FG459188	AT2G15570.1	1e-32	Achn273631	7e-50
21.1	redox.thioredoxin	192697	ACHT4 (ATYPICAL CYS HIS RICH THIOREDOXIN 4); oxidoreductase, acting on sulfur group of donors, disulfide as acceptor	-0.248		FG458928	AT1G08570.1	3e-12	Achn185101	1e-70
21.1	redox.thioredoxin	169184	ATAPRL7 (APR-like 7)	-0.227		FG424134	AT5G18120.1	6e-57	Achn350351	8e-142
21.1	redox.thioredoxin	191426	CDSP32 (CHLOROPLASTIC DROUGHT-INDUCED STRESS PROTEIN OF 32 KD)	-0.106		FG458265	AT1G76080.1	5e-67	Achn018741	6e-159
21.1	redox.thioredoxin	179383	thioredoxin family protein	0.985		FG426752	AT1G07700.1	1e-26	Achn315651	3e-43
21.1.1	redox.thioredoxin.PDIL	293010	ATPDIL1-6 (PDI-LIKE 1-6); protein disulfide isomerase	0.176		FG516877	AT3G16110.1	4e-11	Achn113361	3e-25
21.1.1	redox.thioredoxin.PDIL	291601	ATPDIL5-3 (PDI-LIKE 5-3); protein disulfide isomerase	0.194		FG515472	AT3G20560.1	1e-18	Achn154841	2e-31
21.1.1	redox.thioredoxin.PDIL	191554	ATPDIL1-4 (PDI-LIKE 1-4); protein disulfide isomerase	0.283		FG458393	AT5G60640.1	1e-71	Achn202631	7e-131
21.1.1	redox.thioredoxin.PDIL	235618	ATPDIL5-2 (PDI-LIKE 5-2); protein disulfide isomerase	0.322		FG411365	AT1G35620.1	7e-70	Achn371941	4e-91
21.1.1	redox.thioredoxin.PDIL	310491	UNE5 (UNFERTILIZED EMBRYO SAC 5); protein disulfide isomerase	0.367		FG520965	AT2G47470.1	6e-49	Achn101631	2e-88
21.1.2	redox.thioredoxin.QSOX	259358	AtQSOX2 (quiescin-sulfhydryl oxidase 2); thiol oxidase	0.114		FG488274	AT2G01270.1	2e-46	Achn374481	2e-74
21.2	redox.ascorbate and glutathione	190853	2-oxoglutarate-dependent dioxygenase, putative	0.14		FG457696	AT1G06620.1	4e-28	Achn246401	3e-100
21.2	redox.ascorbate and glutathione	239694	2-oxoglutarate-dependent dioxygenase, putative	0.151		FG454898	AT1G06640.2	5e-31	Achn173331	1e-40
21.2	redox.ascorbate and glutathione	300620	ATGPX1 (GLUTATHIONE PEROXIDASE 1); glutathione peroxidase	0.159		FG495126	AT2G25080.1	2e-40	Achn282291	2e-130
21.2	redox.ascorbate and glutathione	249951	ATMP2, ATMAPR3, MSBP2, MAPR3	0.205		FG486730	AT3G48890.1	1e-43	Achn084721	3e-65
21.2	redox.ascorbate and glutathione	320027	CB5-B (CYTOCHROME B5 ISOFORM B); heme binding	0.258		FG528474	AT2G32720.1	3e-60	Achn077631	1e-95
21.2.1	redox.ascorbate and glutathione.ascorbate	260788	APX3 (ASCORBATE PEROXIDASE 3); L-ascorbate peroxidase	0.408		FG507418	AT4G35000.1	7e-31	Achn340531	2e-66
21.2.1.3	redox.ascorbate and glutathione.ascorbate.L-galactose-1-phosphate phosphatase	307706	VTC4; 3(2),5-bisphosphate nucleotidase/ L-galactose-1-phosphate phosphatase/ inositol or phosphatidylinositol phosphatase/ inositol-1(or 4)-monophosphatase	0.375		FG520434	AT3G02870.2	4e-47	Achn341571	3e-54
21.2.1.4	redox.ascorbate and glutathione.ascorbate.L-galactose dehydrogenase	324718	L-galactose dehydrogenase (L-GalDH)	0.544			AT4G33670.1	1e-115	Achn334011	0
21.2.2	redox.ascorbate and glutathione.glutathione	314964	OXP1 (OXOPROLINASE 1); 5-oxoprolinase (ATP-hydrolyzing)/ hydrolase	-0.285		FG526797	AT5G37830.1	1e-111	Achn046871	2e-154
21.2.2	redox.ascorbate and glutathione.glutathione	113532	ATGPX2 (GLUTATHIONE PEROXIDASE 2); glutathione peroxidase	0.471		FG430231	AT2G31570.1	2e-59	Achn132711	6e-64
21.3	redox.heme	268960	SOUL heme-binding family protein	-0.371		FG488738	AT5G20140.1	1e-49	Achn129071	1e-25
21.4	redox.glutaredoxins	243634	glutaredoxin family protein	-0.764		FG460253	AT5G18600.1	2e-34	Achn082561	7e-61
21.4	redox.glutaredoxins	270192	glutaredoxin, putative	0.185		FG489620	AT5G20500.1	1e-44	Achn164611	8e-101
21.5	redox.peroxiredoxin	319060	TPX1 (thioredoxin-dependent peroxidase 1); antioxidant/ oxidoreductase	-0.277			AT1G65980.1	3e-76	Achn146281	6e-65
21.5	redox.peroxiredoxin	189760	PRXIIF (PEROXIREDOXIN IIF); antioxidant/ peroxidase	0.132		FG456607	AT3G06050.1	8e-56	Achn320881	4e-125
21.6	redox.dismutases and catalases	292335	ATCCS (COPPER CHAPERONE FOR SOD1); superoxide dismutase/ superoxide dismutase copper chaperone	-0.125		FG516203	AT1G12520.1	2e-54	Achn317331	3e-96
21.6	redox.dismutases and catalases	318985	FSD2 (FE SUPEROXIDE DISMUTASE 2); superoxide dismutase	0.29			AT5G51100.1	4e-97	Achn319351	0
21.6	redox.dismutases and catalases	294860	CSD2 (COPPER/ZINC SUPEROXIDE DISMUTASE 2); superoxide dismutase	0.328		FG492680	AT2G28190.1	1e-23	Achn052701	1e-36
21.99	redox.misc	191179	CB5-E (CYTOCHROME B5 ISOFORM E); heme binding	0.189		FG458020	AT5G53560.1	9e-53	Achn358851	2e-72
21.99	redox.misc	221432	NADH-cytochrome b5 reductase, putative	0.205			AT5G05690.1	5e-92	Achn301941	7e-28
21.99	redox.misc	272290	ATCBR (ARABIDOPSIS THALIANA NADH:CYTOCHROME B5 REDUCTASE 1); cytochrome-b5 reductase	0.67		FG491305	AT5G17770.1	4e-42	Achn058551	4e-54
26.12	misc.peroxidases	48750	peroxidase activity, oxidative stress	0.75		FG406287	AT1G71695	2e-76	Achn387421	4e-146
26.12	misc.peroxidases	285202	peroxidase, putative	-0.261		FG506891	AT2G39040.1	1e-49	Achn185941	4e-143
26.12	misc.peroxidases	291714	peroxidase 17 (PER17) (P17)	-0.217		FG515584	AT2G22420.1	1e-11	Achn157331	7e-21
26.12	misc.peroxidases	319048	APX6; L-ascorbate peroxidase/ heme binding / peroxidase	0.447			AT4G32320.1	2e-88	Achn187071	0
26.12	misc.peroxidases	307623	peroxidase 12 (PER12) (P12) (PRXR6)	0.459		FG520351	AT1G71695.1	4e-44	Achn367971	5e-95
26.12	misc.peroxidases	321792	peroxidase 64 (PER64) (P64) (PRXR4)	0.612		FG512922	AT5G42180.1	9e-89	Achn076151	3e-146
26.4	'misc.beta 1,3 glucan hydrolases'	317670	catalytic/ cation binding / hydrolase, hydrolyzing O-glycosyl compounds	-0.204		FG501696	AT4G26830.1	5e-49	Achn155061	3e-52
26.4.1	'misc.beta 1,3 glucan hydrolases.glucan endo-1,3-beta-glucosidase'	308600	glycosyl hydrolase family 17 protein	-0.434		FG525090	AT3G23770.1	1e-40	Achn287321	2e-116
26.4.1	'misc.beta 1,3 glucan hydrolases.glucan endo-1,3-beta-glucosidase'	323128	glycosyl hydrolase family 17 protein	-0.159		FG514256	AT2G19440.1	1e-85	Achn349931	2e-134
26.9	misc.glutathione S transferases	243648	Glutathione S-transferase, C-terminal-like	0.926		FG460267	AT5G02790	3e-26	Achn351281	2e-49
26.9	misc.glutathione S transferases	313564	ATGSTU19 (GLUTATHIONE S-TRANSFERASE TAU 19); glutathione binding / glutathione transferase	0.753		FG523871	AT1G78380.1	3e-73	Achn385071	1e-120
26.9	misc.glutathione S transferases	315265	tetrachloro-p-hydroquinone reductive dehalogenase-related	0.138		FG527098	AT1G77290.1	6e-61	Achn199901	3e-150
26.9	misc.glutathione S transferases	303262	ERD9 (EARLY-RESPONSIVE TO DEHYDRATION 9); glutathione transferase	0.331		FG496330	AT1G10370.1	8e-41	Achn144061	5e-88
26.9	misc.glutathione S transferases	307223	ATGSTU25 (GLUTATHIONE S-TRANSFERASE TAU 25); glutathione transferase	0.598		FG519952	AT1G17180.1	7e-81	Achn061901	1e-166
27.3.3	'RNA.regulation of transcription.AP2/EREBP, APETALA2/Ethylene-responsive element binding protein family'	233455	DREB2B (DRE/CRT-BINDING PROTEIN 2B); DNA binding / transcription activator/ transcription factor	-0.397		FG459176	AT3G11020.1	1e-27	Achn054961	6e-105
27.3.3	'RNA.regulation of transcription.AP2/EREBP, APETALA2/Ethylene-responsive element binding protein family'	283089	RAP2.1 (related to AP2 1); DNA binding / transcription factor	-0.347		FG504783	AT1G46768.1	4e-39	Achn299651	4e-95
27.3.3	'RNA.regulation of transcription.AP2/EREBP, APETALA2/Ethylene-responsive element binding protein family'	73023	AP2 domain-containing transcription factor TINY, putative	-0.151		FG431928	AT2G44940.1	2e-25	Achn225571	2e-80
27.3.3	'RNA.regulation of transcription.AP2/EREBP, APETALA2/Ethylene-responsive element binding protein family'	103991	AP2 domain-containing protein	0.295		FG442532	AT5G52020.1	1e-16	Achn157941	1e-71
27.3.3	'RNA.regulation of transcription.AP2/EREBP, APETALA2/Ethylene-responsive element binding protein family'	225634	ABI4 (ABA INSENSITIVE 4); DNA binding / transcription factor	0.728		FG483035	AT2G40220.1	1e-11	Achn037211	3e-24
27.3.25	RNA.regulation of transcription.MYB domain transcription factor family	294836	MYB4; DNA binding / transcription factor	0.719		FG492656	AT4G38620.1	6e-73	Achn372141	1e-97
27.3.25	RNA.regulation of transcription.MYB domain transcription factor family	306546	MYB111 (MYB DOMAIN PROTEIN 111); DNA binding / transcription factor	-0.151		FG499602	AT3G46130.4	5e-37	Achn195411	8e-105
27.3.25	RNA.regulation of transcription.MYB domain transcription factor family	280561	ATMYB21 (ARABIDOPSIS THALIANA MYB DOMAIN PROTEIN 21); DNA binding / transcription factor	-0.135		FG508873	AT3G27810.1	7e-66	Achn389471	3e-157
27.3.25	RNA.regulation of transcription.MYB domain transcription factor family	323938	DNA binding	-0.123		FG502422	AT1G09710.1	2e-36	Achn073741	1e-54
27.3.25	RNA.regulation of transcription.MYB domain transcription factor family	169112	myb family transcription factor	0.133		FG424062	AT2G47210.1	2e-12	Achn195141	2e-16
27.3.25	RNA.regulation of transcription.MYB domain transcription factor family	125061	MYB12 (MYB DOMAIN PROTEIN 12); DNA binding / transcription activator/ transcription factor	0.317		FG447021	AT2G47460.1	3e-16	Achn051601	2e-18
27.3.25	RNA.regulation of transcription.MYB domain transcription factor family	316736	MYB3 (MYB DOMAIN PROTEIN 3); DNA binding / transcription factor	0.337		FG527474	AT1G22640.1	5e-56	Achn136031	1e-85
27.3.25	RNA.regulation of transcription.MYB domain transcription factor family	320901	MYB114 (myb domain protein 114); DNA binding / transcription factor	0.836			AT1G66380.1	4e-53	Achn199471	2e-49
27.3.26	RNA.regulation of transcription.MYB-related transcription factor family	311011	myb family transcription factor	-0.369		FG521484	AT1G19000.1	1e-38	Achn217431	6e-146
27.3.26	RNA.regulation of transcription.MYB-related transcription factor family	299713	myb family transcription factor	-0.24		FG526379	AT3G16350.1	2e-35	Achn216541	6e-86
27.3.26	RNA.regulation of transcription.MYB-related transcription factor family	319397	DNA-binding protein, putative	0.224		FG528020	AT1G17520.1	1e-50	Achn115281	1e-107
27.3.32	RNA.regulation of transcription.WRKY domain transcription factor family	249820	WRKY22; transcription factor	-0.425		FG486600	AT4G01250.1	2e-27	Achn132821	9e-110
27.3.32	RNA.regulation of transcription.WRKY domain transcription factor family	191521	WRKY4; DNA binding / transcription factor	-0.367		FG458360	AT1G13960.1	2e-24	Achn293061	5e-68
27.3.32	RNA.regulation of transcription.WRKY domain transcription factor family	283755	WRKY57; transcription factor	-0.158		FG505447	AT1G69310.1	4e-11	Achn132991	5e-137
27.3.32	RNA.regulation of transcription.WRKY domain transcription factor family	252101	WRKY6; transcription factor	-0.15		FG502627	AT1G62300.1	5e-70	Achn026311	1e-134
27.3.32	RNA.regulation of transcription.WRKY domain transcription factor family	197802	WRKY70; transcription factor/ transcription repressor	0.213		FG472255	AT3G56400.1	1e-30	Achn287671	4e-118
27.3.32	RNA.regulation of transcription.WRKY domain transcription factor family	202423	WRKY33; transcription factor	0.757		FG468929	AT2G38470.1	5e-33	Achn175001	1e-109
27.3.32	RNA.regulation of transcription.WRKY domain transcription factor family	200316	WRKY75; transcription factor	0.807		FG474406	AT5G13080.1	3e-27	Achn196241	3e-43
27.3.32	RNA.regulation of transcription.WRKY domain transcription factor family	241731	WRKY65; transcription factor	0.838		FG411866	AT1G29280.1	2e-42	Achn125121	1e-88
27.3.32	RNA.regulation of transcription.WRKY domain transcription factor family	309128	WRKY28; transcription factor	1.247		FG500231	AT4G18170.1	4e-12	Achn236811	1e-104
27.3.32	RNA.regulation of transcription.WRKY domain transcription factor family	323346	AtWRKY2	0.788		FG514473	AT5G56270	4e-54	Achn079441	1e-152
27.3.35	RNA.regulation of transcription.bZIP transcription factor family	251148	unknown protein	-0.259		FG487034	AT1G21740.1	5e-36	Achn117241	1e-87
27.3.35	RNA.regulation of transcription.bZIP transcription factor family	239539	BZO2H3; DNA binding / protein heterodimerization/ transcription factor	-0.215		FG455077	AT5G28770.2	8e-18	Achn223831	9e-138
27.3.35	RNA.regulation of transcription.bZIP transcription factor family	189805	BZIP17; DNA binding / transcription activator/ transcription factor	-0.121		FG456652	AT2G40950.1	5e-61	Achn328331	9e-179
27.3.35	RNA.regulation of transcription.bZIP transcription factor family	302254	bZIP transcription factor family protein	-0.095		FG495327	AT2G35530.1	5e-40	Achn096361	5e-123
27.3.35	RNA.regulation of transcription.bZIP transcription factor family	319783	ATBZIP60 (BASIC REGION/LEUCINE ZIPPER MOTIF 60); DNA binding / transcription factor	0.264			AT1G42990.1	4e-27	Achn016591	7e-92
27.3.8	RNA.regulation of transcription.C2C2(Zn) DOF zinc finger family	304071	Dof-type zinc finger domain-containing protein	-0.562		FG497135	AT1G21340.1	3e-36	Achn388461	5e-64
27.3.8	RNA.regulation of transcription.C2C2(Zn) DOF zinc finger family	319311	Dof-type zinc finger domain-containing protein	-0.16		FG527934	AT5G60200.1	5e-31	Achn091101	2e-138
29.5	protein.degradation	311958	serine carboxypeptidase S28 family protein	0.601		FG511547	AT2G24280.1	7e-38	Achn363441	3e-40
29.5	protein.degradation	297827	serine-type endopeptidase inhibitor	0.979		FG525596	AT5G43580.1	1e-17	Achn086221	3e-34
29.5	protein.degradation	314254	unknown protein	-0.497		FG512051	AT1G10750.1	2e-34	Achn390041	4e-44
29.5	protein.degradation	319402	unknown protein	-0.465		FG528025	AT5G56530.1	1e-34	Achn105871	1e-52
29.5	protein.degradation	258670	signal peptidase I family protein	-0.432		FG487432	AT3G08980.1	6e-41	Achn036671	2e-40
29.5	protein.degradation	169241	glycoprotease M22 family protein	-0.429		FG424191	AT4G22720.1	1e-116	Achn327851	5e-162
29.5	protein.degradation	274705	UAH (UREIDOGLYCOLATE AMIDOHYDROLASE); allantoate deiminase/ metallopeptidase	-0.216		FG491802	AT5G43600.1	2e-72	Achn194491	4e-82
29.5	protein.degradation	244895	peptidase	-0.204		FG460631	AT1G67420.1	3e-54	Achn309101	7e-125
29.5	protein.degradation	249400	SCPL51 (SERINE CARBOXYPEPTIDASE-LIKE 51); serine-type carboxypeptidase	-0.158		FG485785	AT2G27920.2	4e-39	Achn212911	6e-65
29.5	protein.degradation	282185	PHD finger protein-related	-0.155		FG509021	AT4G23860.1	1e-75	Achn189021	1e-101
29.5	protein.degradation	189750	unknown protein	-0.116		FG456597	AT1G67700.1	1e-64	Achn366911	7e-83
29.5	protein.degradation	324107	acylaminoacyl-peptidase-related	-0.108		FG502591	AT4G14570.1	8e-68	Achn030351	5e-135
29.5	protein.degradation	310947	CAAX amino terminal protease family protein	0.149		FG521421	AT5G60750.1	4e-36	Achn011411	1e-85
29.5	protein.degradation	270518	ATSTE24; endopeptidase/ metalloendopeptidase	0.161		FG489876	AT4G01320.1	2e-47	Achn278431	2e-74
29.5	protein.degradation	191675	peptidase M20/M25/M40 family protein	0.189		FG458513	AT4G17830.1	1e-86	Achn313241	1e-123
29.5	protein.degradation	313661	prolyl oligopeptidase family protein	0.205		FG523968	AT5G24260.1	2e-80	Achn045951	2e-146
29.5	protein.degradation	260703	PAB1 (PROTEASOME SUBUNIT PAB1); endopeptidase/ peptidase/ threonine-type endopeptidase	0.335		FG508755	AT1G16470.1	7e-85	Achn174681	4e-91
29.5	protein.degradation	311841	protease-associated (PA) domain-containing protein	0.634		FG522312	AT1G63690.1	6e-73	Achn197221	7e-89
29.5	protein.degradation	202700	aspartic-type endopeptidase/ peptidase	0.72		FG474905	AT1G01650.1	3e-29	Achn197221	1e-47
29.5.1	protein.degradation.subtilases	314148	subtilase family protein	-0.215		FG511945	AT3G46850.1	2e-16	Achn158901	1e-26
29.5.1	protein.degradation.subtilases	321787	ATSBT5.2; identical protein binding / serine-type endopeptidase	-0.205		FG512917	AT1G20160.1	2e-41	Achn095741	2e-44
29.5.1	protein.degradation.subtilases	294144	subtilase family protein	-0.199		FG518009	AT1G32950.1	1e-41	Achn217401	3e-57
29.5.1	protein.degradation.subtilases	308969	XSP1 (xylem serine peptidase 1); identical protein binding / serine-type endopeptidase	-0.112		FG511452	AT4G00230.1	2e-25	Achn258081	1e-99
29.5.1	protein.degradation.subtilases	317819	SBT5.4; identical protein binding / serine-type endopeptidase	0.207		FG527596	AT5G59810.1	8e-42	Achn142971	2e-59
29.5.11	protein.degradation.ubiquitin	202894	ubiquitin carboxyl-terminal hydrolase family protein	-0.579		FG475097	AT4G10590.2	2e-45	Achn178001	2e-105
29.5.11	protein.degradation.ubiquitin	240569	U-box domain-containing protein	0.197		FG454335	AT5G15400.1	1e-37	Achn245161	1e-110
29.5.11	protein.degradation.ubiquitin	299555	ubiquitin fusion degradation UFD1 family protein	0.218		FG511358	AT2G21270.1	2e-10	Achn067161	3e-68
29.5.11	protein.degradation.ubiquitin	314742	ubiquitin-associated (UBA)/TS-N domain-containing protein	0.261		FG526576	AT1G04850.1	1e-39	Achn341441	3e-58
29.5.11	protein.degradation.ubiquitin	320034	UBP9 (UBIQUITIN-SPECIFIC PROTEASE 9); cysteine-type endopeptidase/ ubiquitin thiolesterase	0.31		FG528568	AT4G10570.1	8e-64	Achn178001	1e-101
29.5.11.1	protein.degradation.ubiquitin.ubiquitin	292846	UBQ14; protein binding	-0.17		FG516713	AT4G02890.2	8e-25	Achn279191	4e-31
29.5.11.1	protein.degradation.ubiquitin.ubiquitin	248611	ubiquitin family protein	0.237		FG485474	AT5G14360.1	5e-20	Achn121841	5e-16
29.5.11.1	protein.degradation.ubiquitin.ubiquitin	225319	ubiquitin family protein	0.309		FG482889	AT5G57860.1	8e-37	Achn242651	3e-46
29.5.11.20	protein.degradation.ubiquitin.proteasom	308817	proteasome inhibitor-related	-0.149		FG525304	AT3G53970.2	3e-49	Achn007581	4e-121
29.5.11.20	protein.degradation.ubiquitin.proteasom	302868	PBD1 (20S PROTEASOME BETA SUBUNIT D1); peptidase/ threonine-type endopeptidase	0.164		FG495938	AT3G22630.1	1e-96	Achn130061	2e-138
29.5.11.20	protein.degradation.ubiquitin.proteasom	312333	MEE34 (maternal effect embryo arrest 34)	0.173		FG522643	AT3G11270.1	1e-105	Achn139061	2e-143
29.5.11.20	protein.degradation.ubiquitin.proteasom	312866	RPN12a (Regulatory Particle non-ATPase 12a); peptidase	0.177		FG523173	AT1G64520.1	1e-85	Achn184361	7e-57
29.5.11.20	protein.degradation.ubiquitin.proteasom	244668	PBB1; endopeptidase/ peptidase/ threonine-type endopeptidase	0.195		FG460404	AT3G27430.1	7e-95	Achn099201	4e-135
29.5.11.20	protein.degradation.ubiquitin.proteasom	312568	PAG1; endopeptidase/ peptidase/ threonine-type endopeptidase	0.23		FG522878	AT2G27020.1	4e-96	Achn085171	5e-141
29.5.11.20	protein.degradation.ubiquitin.proteasom	298741	26S proteasome regulatory complex subunit p42D, putative	0.256		FG494706	AT1G45000.1	1e-102	Achn101871	2e-140
29.5.11.20	protein.degradation.ubiquitin.proteasom	299488	PBA1; endopeptidase/ peptidase/ threonine-type endopeptidase	0.282		FG511291	AT4G31300.1	1e-17	Achn022881	2e-31
29.5.11.20	protein.degradation.ubiquitin.proteasom	308330	PAF1; endopeptidase/ peptidase/ threonine-type endopeptidase	0.302		FG524821	AT5G42790.1	1e-96	Achn014361	7e-140
29.5.11.20	protein.degradation.ubiquitin.proteasom	301472	RPT3 (REGULATORY PARTICLE TRIPLE-A ATPASE 3); ATPase	0.323		FG519752	AT5G58290.1	6e-97	Achn342141	5e-136
29.5.11.20	protein.degradation.ubiquitin.proteasom	270683	RPN1A (26S PROTEASOME REGULATORY SUBUNIT S2 1A); binding / enzyme regulator	0.338		FG490041	AT2G20580.1	2e-35	Achn385421	3e-59
29.5.11.20	protein.degradation.ubiquitin.proteasom	239685	EMB2719 (EMBRYO DEFECTIVE 2719); enzyme regulator	0.344		FG454910	AT1G20200.1	1e-34	Achn382771	1e-56
29.5.11.20	protein.degradation.ubiquitin.proteasom	299028	PBC1 (PROTEASOME BETA SUBUNIT C1); peptidase/ threonine-type endopeptidase	0.373		FG510832	AT1G21720.1	2e-33	Achn262611	2e-32
29.5.11.20	protein.degradation.ubiquitin.proteasom	293364	PAE2; endopeptidase/ peptidase/ threonine-type endopeptidase	0.381		FG517231	AT3G14290.1	7e-75	Achn164081	6e-100
29.5.11.20	protein.degradation.ubiquitin.proteasom	294517	PBF1; peptidase/ threonine-type endopeptidase	0.415		FG518382	AT3G60820.1	9e-18
29.5.11.20	protein.degradation.ubiquitin.proteasom	323187	proteasome maturation factor UMP1 family protein	0.417		FG514315	AT5G38650.1	9e-24	Achn293861	7e-36
29.5.11.20	protein.degradation.ubiquitin.proteasom	311489	RPT2a (regulatory particle AAA-ATPase 2a); ATPase	0.436		FG521962	AT4G29040.1	7e-12	Achn127491	9e-22
29.5.11.20	protein.degradation.ubiquitin.proteasom	290973	ATS9 (ARABIDOPSIS NON-ATPASE SUBUNIT 9)	0.892		FG514867	AT1G29150.1	4e-75	Achn182781	1e-110
29.5.11.3	protein.degradation.ubiquitin.E2	315182	PHO2 (PHOSPHATE 2); ubiquitin-protein ligase	-0.342		FG527015	AT2G33770.1	2e-27	Achn112291	1e-39
29.5.11.3	protein.degradation.ubiquitin.E2	300009	UBC7 (UBIQUITIN CARRIER PROTEIN 7); protein binding / ubiquitin-protein ligase	-0.314		FG518738	AT5G59300.1	3e-73	Achn037251	1e-44
29.5.11.3	protein.degradation.ubiquitin.E2	315360	ubiquitin-conjugating enzyme, putative	0.406		FG527193	AT1G16890.2	2e-83	Achn312161	1e-84
29.5.11.3	protein.degradation.ubiquitin.E2	292791	UBC16 (ubiquitin-conjugating enzyme 16); small conjugating protein ligase/ ubiquitin-protein ligase	0.438		FG516658	AT1G75440.1	7e-70	Achn131201	9e-79
29.5.11.4.1	protein.degradation.ubiquitin.E3.HECT	299966	UPL5 (UBIQUITIN PROTEIN LIGASE 5); acid-amino acid ligase/ binding / ubiquitin-protein ligase	0.565		FG518696	AT4G12570.1	2e-22	Achn105431	2e-148
29.5.11.4.2	protein.degradation.ubiquitin.E3.RING	291149	RWD domain-containing protein	0.78		FG515020	AT3G60300.1	3e-42
29.5.11.4.2	protein.degradation.ubiquitin.E3.RING	174026	phosphoinositide binding	0.941	0.673	FG483671	AT1G61620.1	1e-77	Achn356951	5e-152
29.5.11.4.2	protein.degradation.ubiquitin.E3.RING	299304	zinc finger (C3HC4-type RING finger) family protein	1.012		FG511108	AT4G27470.1	2e-32	Achn279691	1e-156
29.5.11.4.2	protein.degradation.ubiquitin.E3.RING	224375	protein binding / zinc ion binding	-0.801		FG482472	AT3G48070.1	2e-10	Achn384431	3e-91
29.5.11.4.2	protein.degradation.ubiquitin.E3.RING	243150	zinc finger (C3HC4-type RING finger) family protein	-0.72		FG459772	AT5G25560.1	6e-71	Achn253591	4e-23
29.5.11.4.2	protein.degradation.ubiquitin.E3.RING	301598	zinc finger (C3HC4-type RING finger) family protein	-0.556		FG507104	AT1G72200.1	1e-40	Achn219891	6e-140
29.5.11.4.2	protein.degradation.ubiquitin.E3.RING	286459	XERICO; protein binding / zinc ion binding	-0.549		FG510249	AT2G04240.1	4e-39	Achn176491	3e-94
29.5.11.4.2	protein.degradation.ubiquitin.E3.RING	245823	zinc finger (C3HC4-type RING finger) family protein	-0.401		FG486834	AT3G47990.1	4e-76	Achn113711	2e-32
29.5.11.4.2	protein.degradation.ubiquitin.E3.RING	221489	zinc finger (C3HC4-type RING finger) family protein	-0.388		FG482153	AT3G07120.1	5e-11	Achn127621	8e-105
29.5.11.4.2	protein.degradation.ubiquitin.E3.RING	307808	zinc finger (C3HC4-type RING finger) family protein	-0.324		FG520536	AT5G60580.1	2e-19	Achn154201	3e-42
29.5.11.4.2	protein.degradation.ubiquitin.E3.RING	312963	RING/U-box superfamily protein	-0.311		FG523270	AT1G03365.1	4e-29	Achn237201	1e-155
29.5.11.4.2	protein.degradation.ubiquitin.E3.RING	300188	zinc finger (C3HC4-type RING finger) family protein	-0.302		FG518917	AT1G20823.1	8e-55	Achn310671	5e-123
29.5.11.4.2	protein.degradation.ubiquitin.E3.RING	303858	protein binding / zinc ion binding	-0.282		FG496922	AT1G32740.1	2e-16	Achn141761	2e-64
29.5.11.4.2	protein.degradation.ubiquitin.E3.RING	249783	zinc finger (C3HC4-type RING finger) family protein	-0.263		FG486563	AT2G23780.1	5e-21	Achn026091	8e-49
29.5.11.4.2	protein.degradation.ubiquitin.E3.RING	317703	protein binding / zinc ion binding	-0.216		FG501729	AT2G22690.1	1e-25	Achn147611	3e-35
29.5.11.4.2	protein.degradation.ubiquitin.E3.RING	48745	SBP1 (s-ribonuclease binding protein 1); protein binding / zinc ion binding	-0.21		FG406282	AT1G45976.1	1e-41	Achn057541	8e-79
29.5.11.4.2	protein.degradation.ubiquitin.E3.RING	198176	zinc finger (C3HC4-type RING finger) family protein	-0.21		FG472625	AT5G22920.1	2e-45	Achn258381	1e-27
29.5.11.4.2	protein.degradation.ubiquitin.E3.RING	290866	RHB1A; protein binding / zinc ion binding	-0.174		FG509934	AT4G00335.1	6e-49	Achn071901	1e-97
29.5.11.4.2	protein.degradation.ubiquitin.E3.RING	116902	ATL43; protein binding / zinc ion binding	-0.164		FG426978	AT5G05810.1	3e-45	Achn126221	2e-135
29.5.11.4.2	protein.degradation.ubiquitin.E3.RING	19776	protein binding / zinc ion binding	-0.16		FG413869	AT1G60610.1	1e-22	Achn032291	5e-56
29.5.11.4.2	protein.degradation.ubiquitin.E3.RING	189587	membrane protein, putative	-0.152		FG456435	AT1G68820.1	2e-93	Achn170401	3e-39
29.5.11.4.2	protein.degradation.ubiquitin.E3.RING	302859	DRIP2 (DREB2A-INTERACTING PROTEIN 2); protein binding / ubiquitin-protein ligase/ zinc ion binding	-0.138		FG495929	AT2G30580.1	4e-55	Achn017771	3e-76
29.5.11.4.2	protein.degradation.ubiquitin.E3.RING	282610	zinc finger (C3HC4-type RING finger) family protein	-0.127		FG510118	AT1G69330.1	1e-11	Achn037791	3e-32
29.5.11.4.2	protein.degradation.ubiquitin.E3.RING	316667	IBR domain-containing protein / ARIADNE-like protein ARI7 (ARI7)	-0.12		FG512842	AT2G31510.1	2e-58	Achn373421	8e-105
29.5.11.4.2	protein.degradation.ubiquitin.E3.RING	239561	protein binding / zinc ion binding	-0.11		FG397974	AT3G13050.1	9e-28	Achn025731	2e-41
29.5.11.4.2	protein.degradation.ubiquitin.E3.RING	239588	protein binding / zinc ion binding	-0.09		FG455015	AT2G35330.1	5e-61	Achn185411	6e-33
29.5.11.4.2	protein.degradation.ubiquitin.E3.RING	281335	zinc finger (C3HC4-type RING finger) family protein / BRCT domain-containing protein	0.083		FG492462	AT1G67180.1	6e-14	Achn338581	5e-148
29.5.11.4.2	protein.degradation.ubiquitin.E3.RING	270005	zinc finger (C3HC4-type RING finger) family protein	0.144		FG489435	AT3G19950.1	1e-36	Achn008411	8e-134
29.5.11.4.2	protein.degradation.ubiquitin.E3.RING	245084	zinc finger (C3HC4-type RING finger) family protein	0.146		FG460820	AT1G80400.1	3e-36	Achn199061	8e-131
29.5.11.4.2	protein.degradation.ubiquitin.E3.RING	273889	zinc finger (C3HC4-type RING finger) family protein	0.163		FG507574	AT4G13100.2	2e-26	Achn307031	6e-54
29.5.11.4.2	protein.degradation.ubiquitin.E3.RING	189880	zinc finger (C3HC4-type RING finger) family protein	0.167		FG456727	AT1G47570.1	5e-51	Achn003921	6e-75
29.5.11.4.2	protein.degradation.ubiquitin.E3.RING	320291	RHC1A; protein binding / zinc ion binding	0.179		FG528289	AT2G40830.2	3e-58	Achn264331	6e-149
29.5.11.4.2	protein.degradation.ubiquitin.E3.RING	322276	zinc finger (C3HC4-type RING finger) family protein	0.184		FG513406	AT1G24580.1	4e-11	Achn321071	1e-71
29.5.11.4.2	protein.degradation.ubiquitin.E3.RING	300870	zinc finger (C3HC4-type RING finger) family protein	0.19		FG519152	AT3G47550.3	5e-32	Achn229141	2e-51
29.5.11.4.2	protein.degradation.ubiquitin.E3.RING	285703	RGLG2 (RING domain Ligase2); ubiquitin-protein ligase	0.261		FG485226	AT5G14420.1	1e-49	Achn315311	5e-112
29.5.11.4.2	protein.degradation.ubiquitin.E3.RING	75168	copine-related	0.28		FG432301	AT1G67800.1	4e-29	Achn315311	1e-58
29.5.11.4.2	protein.degradation.ubiquitin.E3.RING	243214	zinc finger (C3HC4-type RING finger) family protein	0.29		FG459836	AT3G05250.1	8e-39	Achn083671	9e-16
29.5.11.4.2	protein.degradation.ubiquitin.E3.RING	303890	VIM1 (VARIANT IN METHYLATION 1); DNA binding / chromatin binding	0.341		FG496954	AT1G57820.1	2e-70	Achn220931	7e-158
29.5.11.4.2	protein.degradation.ubiquitin.E3.RING	224386	PUB17 (PLANT U-BOX 17); ubiquitin-protein ligase	0.412		FG482483	AT1G29340.1	1e-55	Achn182621	5e-106
29.5.11.4.2	protein.degradation.ubiquitin.E3.RING	302738	zinc finger (C3HC4-type RING finger) family protein	0.431		FG495809	AT5G17600.1	4e-46	Achn322711	1e-142
29.5.11.4.2	protein.degradation.ubiquitin.E3.RING	224451	zinc finger (CCCH-type/C3HC4-type RING finger) family protein	0.466		FG482548	AT3G08505.2	3e-46
29.5.11.4.2	protein.degradation.ubiquitin.E3.RING	245809	zinc finger (C3HC4-type RING finger) family protein	0.475		FG486820	AT4G11680.1	1e-74	Achn197101	3e-167
29.5.11.4.2	protein.degradation.ubiquitin.E3.RING	76129	PUB8 (PLANT U-BOX 8); binding / protein binding / ubiquitin-protein ligase/ zinc ion binding	0.476		FG433213	AT4G21350.1	2e-28	Achn166401	4e-22
29.5.11.4.2	protein.degradation.ubiquitin.E3.RING	290771	RMA1; protein binding / ubiquitin-protein ligase/ zinc ion binding	0.563	0.324	FG509841	AT4G03510.1	3e-31	Achn279691	3e-69
29.5.11.4.2	protein.degradation.ubiquitin.E3.RING	285135	protein binding / zinc ion binding	0.826		FG506824	AT1G10650.1	5e-32	Achn144311	7e-97
29.5.11.4.2	protein.degradation.ubiquitin.E3.RING	322575	zinc finger (C3HC4-type RING finger) family protein	0.864		FG513703	AT4G10150.1	3e-41	Achn218721	7e-32
29.5.11.4.3.1	protein.degradation.ubiquitin.E3.SCF.SKP	33994	ASK20 (ARABIDOPSIS SKP1-LIKE 20); protein binding / ubiquitin-protein ligase	-0.253		FG420522	AT2G45950.1	6e-18	Achn071941	6e-87
29.5.11.4.3.2	protein.degradation.ubiquitin.E3.SCF.FBOX	243735	COI1 (CORONATINE INSENSITIVE 1); protein binding / ubiquitin-protein ligase	-0.624		FG460354	AT2G39940.1	2e-30	Achn334291	2e-22
29.5.11.4.3.2	protein.degradation.ubiquitin.E3.SCF.FBOX	299072	SLY1 (SLEEPY1)	-0.52		FG510876	AT4G24210.1	2e-37	Achn328881	5e-131
29.5.11.4.3.2	protein.degradation.ubiquitin.E3.SCF.FBOX	309250	kelch repeat-containing F-box family protein	-0.519		FG500352	AT2G44130.1	2e-41	Achn184811	4e-143
29.5.11.4.3.2	protein.degradation.ubiquitin.E3.SCF.FBOX	189697	kelch repeat-containing F-box family protein	-0.376		FG456544	AT1G67480.1	8e-59	Achn253071	1e-108
29.5.11.4.3.2	protein.degradation.ubiquitin.E3.SCF.FBOX	244705	EBF1 (EIN3-BINDING F BOX PROTEIN 1); protein binding / ubiquitin-protein ligase	-0.293		FG460441	AT2G25490.1	1e-29	Achn159941	3e-58
29.5.11.4.3.2	protein.degradation.ubiquitin.E3.SCF.FBOX	48721	F-box family protein	-0.251		FG406258	AT1G22220.1	4e-19	Achn266611	2e-44
29.5.11.4.3.2	protein.degradation.ubiquitin.E3.SCF.FBOX	198415	kelch repeat-containing F-box family protein	-0.247		FG472863	AT3G27150.1	2e-30	Achn026701	7e-107
29.5.11.4.3.2	protein.degradation.ubiquitin.E3.SCF.FBOX	190661	FKF1 (FLAVIN-BINDING, KELCH REPEAT, F BOX 1); signal transducer/ two-component sensor/ ubiquitin-protein ligase	-0.246		FG457506	AT1G68050.1	2e-75	Achn226461	7e-124
29.5.11.4.3.2	protein.degradation.ubiquitin.E3.SCF.FBOX	222705	F-box family protein	-0.226		FG485156	AT2G32560.1	7e-75	Achn082351	3e-108
29.5.11.4.3.2	protein.degradation.ubiquitin.E3.SCF.FBOX	242946	F-box family protein	-0.164		FG459569	AT1G70590.1	1e-54
29.5.11.4.3.2	protein.degradation.ubiquitin.E3.SCF.FBOX	243531	transferase, transferring glycosyl groups	-0.123		FG460151	AT1G78280.1	2e-70	Achn266831	5e-39
29.5.11.4.3.2	protein.degradation.ubiquitin.E3.SCF.FBOX	276533	F-box family protein	-0.082		FG508119	AT5G39250.1	6e-41	Achn161911	3e-90
29.5.11.4.3.2	protein.degradation.ubiquitin.E3.SCF.FBOX	243468	F-box family protein	0.125		FG460088	AT1G27340.1	3e-96	Achn252891	7e-153
29.5.11.4.3.2	protein.degradation.ubiquitin.E3.SCF.FBOX	324267	AtTLP5 (TUBBY LIKE PROTEIN 5); phosphoric diester hydrolase/ transcription factor	0.215			AT1G43640.1	1e-121	Achn387261	0
29.5.11.4.3.2	protein.degradation.ubiquitin.E3.SCF.FBOX	324277	AtTLP7 (TUBBY LIKE PROTEIN 7); phosphoric diester hydrolase/ transcription factor	0.275			AT1G53320.1	5e-71	Achn007191	1e-115
29.5.11.4.3.2	protein.degradation.ubiquitin.E3.SCF.FBOX	299473	F-box family protein	0.469		FG511276	AT5G55150.1	3e-11	Achn095621	2e-31
29.5.11.4.3.2	protein.degradation.ubiquitin.E3.SCF.FBOX	197665	kelch repeat-containing F-box family protein	0.671		FG472118	AT3G63220.1	8e-88	Achn360061	4e-145
29.5.11.4.3.2	protein.degradation.ubiquitin.E3.SCF.FBOX	208863	Cyclin-like F-box (InterPro:IPR001810)	1.136		FG480969	AT3G44326.1	2e-38	Achn200351	1e-114
29.5.11.4.3.3	protein.degradation.ubiquitin.E3.SCF.cullin	307648	CUL4 (CULLIN4); protein binding / ubiquitin-protein ligase	-0.225		FG520376	AT5G46210.1	1e-43	Achn230131	1e-48
29.5.11.4.5.1	protein.degradation.ubiquitin.E3.BTB/POZ Cullin3.Cullin3	322893	ATCUL3 (ARABIDOPSIS THALIANA CULLIN 3); protein binding / ubiquitin-protein ligase	0.134		FG514021	AT1G26830.1	7e-53	Achn144661	2e-77
29.5.11.4.5.2	protein.degradation.ubiquitin.E3.BTB/POZ Cullin3.BTB/POZ	238916	BTB/POZ domain-containing protein	-0.507		FG455039	AT1G21780.1	3e-91	Achn353061	5e-179
29.5.11.4.99	protein.degradation.ubiquitin.E3.unspecified	260829	transducin family protein / WD-40 repeat family protein	-0.199		FG507459	AT3G45620.1	6e-77	Achn107671	2e-152
29.5.11.5	protein.degradation.ubiquitin.ubiquitin protease	239684	ATUBP3 (ARABIDOPSIS THALIANA UBIQUITIN-SPECIFIC PROTEASE 3); ubiquitin-specific protease	-0.303		FG454912	AT4G39910.1	3e-46	Achn261961	2e-65
29.5.11.5	protein.degradation.ubiquitin.ubiquitin protease	193117	UBP16 (UBIQUITIN-SPECIFIC PROTEASE 16); ubiquitin thiolesterase/ ubiquitin-specific protease/ zinc ion binding	-0.277		FG471252	AT4G24560.1	1e-29	Achn265861	7e-132
29.5.11.5	protein.degradation.ubiquitin.ubiquitin protease	317493	UBP23 (UBIQUITIN-SPECIFIC PROTEASE 23); ubiquitin thiolesterase/ ubiquitin-specific protease	-0.221	-0.21	FG501519	AT5G57990.1	1e-17	Achn157741	9e-111
29.5.11.5	protein.degradation.ubiquitin.ubiquitin protease	16212	UBP6 (UBIQUITIN-SPECIFIC PROTEASE 6); calmodulin binding / ubiquitin-specific protease	0.297		FG412802	AT1G51710.1	4e-44	Achn114911	5e-71
29.5.11.5	protein.degradation.ubiquitin.ubiquitin protease	295747	UBP7 (UBIQUITIN-SPECIFIC PROTEASE 7); ubiquitin thiolesterase/ ubiquitin-specific protease	0.799		FG493564	AT3G21280.1	1e-34	Achn199271	5e-32
29.5.2	protein.degradation.autophagy	231043	autophagy 4a (APG4a)	-0.902		FG476808	AT2G44140.1	2e-12	Achn305091	5e-34
29.5.2	protein.degradation.autophagy	249129	APG5 (AUTOPHAGY 5); transporter	-0.244		FG486185	AT5G17290.1	1e-57	Achn388551	8e-37
29.5.2	protein.degradation.autophagy	231319	APG9 (autophagy 9)	0.553	0.434	FG477083	AT2G31260.1	2e-73	Achn381151	2e-94
29.5.3	protein.degradation.cysteine protease	244982	cysteine proteinase inhibitor-related	-0.325		FG460718	AT2G31980.1	6e-18	Achn365521	3e-82
29.5.3	protein.degradation.cysteine protease	315186	OTU-like cysteine protease family protein	-0.205		FG527019	AT3G02070.1	1e-95	Achn240081	6e-79
29.5.3	protein.degradation.cysteine protease	297914	XBCP3 (xylem bark cysteine peptidase 3); cysteine-type endopeptidase/ cysteine-type peptidase	-0.193		FG525683	AT1G09850.1	3e-94	Achn230261	8e-114
29.5.3	protein.degradation.cysteine protease	234215	OTU-like cysteine protease family protein	0.095		FG478483	AT3G62940.2	5e-26	Achn291111	2e-81
29.5.3	protein.degradation.cysteine protease	323660	cysteine proteinase, putative / thiol protease, putative	0.269		FG502144	AT3G19390.1	4e-41	Achn006331	9e-99
29.5.4	protein.degradation.aspartate protease	260740	extracellular dermal glycoprotein, putative / EDGP, putative	-0.28		FG508791	AT1G03230.1	5e-17	Achn106461	5e-35
29.5.4	protein.degradation.aspartate protease	300420	aspartyl protease family protein	-0.251		FG494926	AT2G17760.1	2e-11	Achn296631	2e-24
29.5.4	protein.degradation.aspartate protease	313046	aspartyl protease family protein	0.168		FG523353	AT1G11910.1	2e-90	Achn026321	2e-121
29.5.4	protein.degradation.aspartate protease	270190	aspartyl protease family protein	0.326		FG489618	AT2G36670.2	1e-29	Achn044761	4e-72
29.5.5	protein.degradation.serine protease	299114	SCPL27 (serine carboxypeptidase-like 27); serine-type carboxypeptidase	-0.121		FG510918	AT3G07990.1	7e-72	Achn203921	4e-102
29.5.5	protein.degradation.serine protease	312345	rhomboid protein-related	0.074		FG522655	AT3G07950.1	2e-84	Achn153291	2e-87
29.5.5	protein.degradation.serine protease	285163	ATRBL13 (ARABIDOPSIS RHOMBOID-LIKE PROTEIN 13)	0.122		FG506852	AT3G59520.1	2e-84	Achn237981	8e-53
29.5.5	protein.degradation.serine protease	297807	CLPR1; serine-type endopeptidase	0.149		FG525576	AT1G49970.1	3e-13	Achn256981	2e-59
29.5.5	protein.degradation.serine protease	271150	CLPP6; serine-type endopeptidase	0.223		FG490508	AT1G11750.1	5e-41	Achn006001	2e-73
29.5.5	protein.degradation.serine protease	321425	NCLPP7 (NUCLEAR-ENCODED CLP PROTEASE P7); serine-type endopeptidase	0.229		FG502045	AT5G23140.1	2e-29	Achn106831	1e-50
29.5.5	protein.degradation.serine protease	249723	scpl29 (serine carboxypeptidase-like 29); serine-type carboxypeptidase	0.329		FG486504	AT4G30810.1	5e-49	Achn280941	1e-90
29.5.5	protein.degradation.serine protease	319362	SCPL45 (SERINE CARBOXYPEPTIDASE-LIKE 45 PRECURSOR); serine-type carboxypeptidase	0.357		FG527985	AT1G28110.1	1e-116	Achn270911	0
29.5.5	protein.degradation.serine protease	295332	scpl40 (serine carboxypeptidase-like 40); serine-type carboxypeptidase	0.963		FG493150	AT3G63470.1	4e-43	Achn135041	3e-71
29.5.7	protein.degradation.metalloprotease	205361	matrixin family protein	0.834		FG462968	AT1G24140.1	6e-30	Achn027871	3e-99
29.5.7	protein.degradation.metalloprotease	317797	FTSH11 (FtsH protease 11); ATP-dependent peptidase/ ATPase/ metallopeptidase	-0.228		FG501822	AT5G53170.1	2e-32	Achn045411	5e-73
29.5.7	protein.degradation.metalloprotease	198896	ftsh7 (FtsH protease 7); ATP-dependent peptidase/ ATPase/ metallopeptidase	-0.209		FG473078	AT3G47060.1	5e-22	Achn112781	8e-51
29.5.7	protein.degradation.metalloprotease	29248	EGY3 (ETHYLENE-DEPENDENT GRAVITROPISM-DEFICIENT AND YELLOW-GREEN-LIKE 3)	-0.143		FG399513	AT1G17870.1	1e-83	Achn253371	6e-114
29.5.7	protein.degradation.metalloprotease	231469	emb2458 (embryo defective 2458); ATP binding / ATPase/ metalloendopeptidase/ nucleoside-triphosphatase/ nucleotide binding	0.153		FG477233	AT3G04340.1	8e-89	Achn098781	2e-130
29.5.7	protein.degradation.metalloprotease	239641	ATPREP1 (PRESEQUENCE PROTEASE 1); metalloendopeptidase	0.25		FG454957	AT3G19170.2	2e-93	Achn233571	7e-134
29.5.7	protein.degradation.metalloprotease	300483	VAR2 (VARIEGATED 2); ATP-dependent peptidase/ ATPase/ metallopeptidase/ zinc ion binding	0.441		FG494989	AT2G30950.1	3e-50	Achn367311	9e-80
29.5.7	protein.degradation.metalloprotease	205402	matrixin family protein	0.919		FG463009	AT1G59970.1	3e-12	Achn325831	6e-63
29.5.9	protein.degradation.AAA type	239917	NSF (N-ethylmaleimide sensitive factor); ATP binding / binding / nucleoside-triphosphatase/ nucleotide binding	0.229		FG454648	AT4G04910.1	2e-61	Achn051441	2e-90
29.5.9	protein.degradation.AAA type	131085	AAA-type ATPase family protein	0.543	0.373	FG451104	AT1G64110.2	1e-27	Achn184571	6e-28
29.5.9	protein.degradation.AAA type	38604	ATP binding / ATPase/ nucleoside-triphosphatase/ nucleotide binding	0.63		FG421073	AT4G28000.1	1e-58	Achn331461	6e-73
29.5.9	protein.degradation.AAA type	230474	AAA-type ATPase family protein	0.717		FG476244	AT2G18193.1	3e-17	Achn046231	9e-89
29.5.9	protein.degradation.AAA type	100590	AATP1 (AAA-ATPase 1); ATP binding / ATPase/ nucleoside-triphosphatase/ nucleotide binding	1.181		FG439370	AT5G40010.1	9e-33	Achn198081	7e-90
30.1	signalling.in sugar and nutrient physiology	305210	PRL1 (PLEIOTROPIC REGULATORY LOCUS 1); basal transcription repressor/ nucleotide binding / protein binding	-0.271		FG498270	AT4G15900.1	3e-69	Achn117501	2e-61
30.1	signalling.in sugar and nutrient physiology	309557	glucose-inhibited division family A protein	-0.183		FG500658	AT2G13440.1	1e-75
30.1	signalling.in sugar and nutrient physiology	199112	ATGLR3.3; intracellular ligand-gated ion channel	-0.176		FG473292	AT1G42540.1	1e-36	Achn272181	5e-35
30.1	signalling.in sugar and nutrient physiology	125221	RGL2 (RGA-LIKE 2); transcription factor	-0.126		FG447176	AT3G03450.1	1e-25	Achn364941	5e-123
30.1	signalling.in sugar and nutrient physiology	249171	GLB1 (GLNB1 HOMOLOG); acetylglutamate kinase regulator	0.151		FG486227	AT4G01900.1	1e-57	Achn229571	1e-68
30.1	signalling.in sugar and nutrient physiology	205256	GLR2 (GLUTAMATE RECEPTOR 2); intracellular ligand-gated ion channel	0.349		FG462863	AT2G17260.1	1e-10	Achn227441	9e-75
30.1	signalling.phosphorelay	296764	AHP1 (HISTIDINE-CONTAINING PHOSPHOTRANSMITTER 1); histidine phosphotransfer kinase	-0.38		FG494579	AT3G21510.1	1e-45	Achn056811	3e-76
30.1	signalling.phosphorelay	309193	FHY1 (FAR-RED ELONGATED HYPOCOTYL 1); transcription regulator	-0.285		FG500295	AT2G37678.1	8e-10	Achn312041	8e-59
30.11	signalling.light	248636	PAP2 (PHYTOCHROME-ASSOCIATED PROTEIN 2); transcription factor	-0.724	-0.471	FG486875	AT4G29080.1	5e-21	Achn199181	5e-136
30.11	signalling.light	270384	CCL (CCR-LIKE)	-0.863	-0.661	FG489811	AT3G26740.1	2e-27	Achn169851	5e-68
30.11	signalling.light	300751	CRY1 (CRYPTOCHROME 1); ATP binding / blue light photoreceptor/ protein homodimerization/ protein kinase	-0.644		FG519034	AT4G08920.1	2e-11	Achn087501	3e-28
30.11	signalling.light	294427	PHOT1 (PHOTOTROPIN 1); FMN binding / blue light photoreceptor/ kinase/ protein binding / protein serine/threonine kinase	-0.531	-0.652	FG518292	AT3G45780.1	1e-15	Achn060601	3e-27
30.11	signalling.light	195026	RPT2 (ROOT PHOTOTROPISM 2); protein binding	-0.435	-0.41	FG471402	AT2G30520.1	3e-35	Achn314061	9e-72
30.11	signalling.light	295637	binding / catalytic/ coenzyme binding	-0.24		FG493454	AT3G18890.1	6e-52	Achn233281	4e-54
30.11	signalling.light	316342	unknown protein	-0.201		FG512518	AT5G65540.1	2e-54	Achn171781	2e-29
30.11	signalling.light	306894	calmodulin binding / transcription regulator	-0.14		FG499950	AT1G67310.1	6e-39	Achn261641	3e-153
30.11	signalling.light	303717	PHYA (PHYTOCHROME A); G-protein coupled photoreceptor/ protein histidine kinase/ red or far-red light photoreceptor/ signal transducer	-0.131		FG496781	AT1G09570.1	2e-64	Achn215231	3e-93
30.11	signalling.light	322764	phototropic-responsive NPH3 family protein	0.164		FG513892	AT1G67900.1	2e-34	Achn390171	1e-92
30.11	signalling.light	269593	ENP (ENHANCER OF PINOID); protein binding / signal transducer	0.169		FG489024	AT4G31820.1	4e-23	Achn134341	1e-99
30.11	signalling.light	179051	far-red impaired responsive family protein / FAR1 family protein	0.186		FG426421	AT3G07500.1	1e-12	Achn376871	2e-27
30.11	signalling.light	314961	PHYB (PHYTOCHROME B); G-protein coupled photoreceptor/ protein histidine kinase/ red or far-red light photoreceptor/ signal transducer	0.268		FG526794	AT2G18790.1	1e-89	Achn386521	2e-148
30.11	signalling.light	249747	PHR2 (photolyase/blue-light receptor 2); DNA photolyase	0.283		FG486528	AT2G47590.1	4e-44	Achn274081	9e-108
30.11	signalling.light	322736	protein binding / signal transducer	0.514		FG513864	AT5G67385.1	6e-78	Achn012771	6e-146
30.11.1	signalling.light.COP9 signalosome	310828	CIP1 (COP1-INTERACTIVE PROTEIN 1); protein binding	-0.246		FG521302	AT5G41790.1	5e-22	Achn331551	2e-90
30.11.1	signalling.light.COP9 signalosome	239896	COP13 (CONSTITUTIVE PHOTOMORPHOGENIC 13); protein binding	0.103		FG454670	AT5G14250.1	4e-69	Achn088721	6e-76
30.11.1	signalling.light.COP9 signalosome	174013	FUS12 (FUSCA 12)	0.178		FG483660	AT2G26990.1	1e-106	Achn085181	2e-142
30.2.2	signalling.receptor kinases.leucine rich repeat II	168562	NIK1 (NSP-INTERACTING KINASE 1); kinase	-0.226		FG423513	AT5G16000.1	4e-80	Achn062341	5e-147
30.2.2	signalling.receptor kinases.leucine rich repeat II	309014	leucine-rich repeat transmembrane protein kinase, putative	0.318		FG511497	AT5G45780.1	4e-82	Achn182541	2e-154
30.2.3	signalling.receptor kinases.leucine rich repeat III	312674	RKL1; ATP binding / kinase/ protein serine/threonine kinase	0.74		FG522983	AT1G48480.1	3e-42	Achn049551	7e-117
30.2.3	signalling.receptor kinases.leucine rich repeat III	304255	leucine-rich repeat transmembrane protein kinase, putative	-0.268		FG497318	AT5G58300.1	2e-41	Achn251021	7e-86
30.2.3	signalling.receptor kinases.leucine rich repeat III	296368	MRLK (MERISTEMATIC RECEPTOR-LIKE KINASE); ATP binding / protein binding / protein kinase/ protein serine/threonine kinase	0.388		FG494184	AT3G56100.1	6e-23	Achn018891	1e-74
30.2.5	signalling.receptor kinases.leucine rich repeat V	311482	SRF1 (strubbelig receptor family 1); kinase	-0.458		FG521955	AT2G20850.1	3e-10
30.2.5	signalling.receptor kinases.leucine rich repeat V	291602	SRF8 (STRUBBELIG-RECEPTOR FAMILY 8); ATP binding / kinase/ protein binding / protein kinase/ protein serine/threonine kinase/ protein tyrosine kinase	0.31		FG515473	AT4G22130.1	1e-28	Achn341501	7e-102
30.2.6	signalling.receptor kinases.leucine rich repeat VI	306809	leucine-rich repeat transmembrane protein kinase, putative	-0.376		FG499865	AT1G63430.1	5e-90	Achn285961	2e-143
30.2.7	signalling.receptor kinases.leucine rich repeat VII	45944	leucine-rich repeat family protein	-0.128		FG404738	AT4G36180.1	6e-50	Achn201471	4e-100
30.2.8.1	signalling.receptor kinases.leucine rich repeat VIII.VIII-1	295711	leucine-rich repeat family protein / protein kinase family protein	-0.222	-0.474	FG493528	AT5G49760.1	2e-13	Achn211611	3e-27
30.2.8.2	signalling.receptor kinases.leucine rich repeat VIII.VIII-2	194064	leucine-rich repeat transmembrane protein kinase, putative	0.256		FG465887	AT1G07650.1	6e-86	Achn377381	8e-95
30.2.10	signalling.receptor kinases.leucine rich repeat X	308830	leucine-rich repeat transmembrane protein kinase, putative	-0.254		FG525317	AT3G28450.1	2e-43	Achn268141	3e-125
30.2.10	signalling.receptor kinases.leucine rich repeat X	297838	leucine-rich repeat transmembrane protein kinase, putative	-0.15		FG525607	AT2G41820.1	6e-19	Achn023571	6e-24
30.2.10	signalling.receptor kinases.leucine rich repeat X	131355	leucine-rich repeat family protein / protein kinase family protein	0.089		FG451371	AT5G48380.1	7e-38	Achn376881	5e-114
30.2.10	signalling.receptor kinases.leucine rich repeat X	301150	leucine-rich repeat transmembrane protein kinase, putative	0.175		FG519431	AT1G27190.1	9e-61	Achn183561	4e-127
30.2.11	signalling.receptor kinases.leucine rich repeat XI	113120	leucine-rich repeat transmembrane protein kinase, putative ; SOBIR1-1	-1.078		FG430638	AT2G31880.1	8e-33	Achn334801	4e-103
30.2.11	signalling.receptor kinases.leucine rich repeat XI	169910	leucine-rich repeat transmembrane protein kinase, putative	-0.249		FG424854	AT1G72180.1	6e-49	Achn204831	2e-146
30.2.11	signalling.receptor kinases.leucine rich repeat XI	286446	CLAVATA1 receptor kinase (CLV1)	-0.18		FG510236	AT1G08590.1	6e-28	Achn077121	4e-56
30.2.11	signalling.receptor kinases.leucine rich repeat XI	302605	HSL1 (HAESA-Like 1); ATP binding / kinase/ protein serine/threonine kinase	0.295		FG495676	AT1G28440.1	3e-91	Achn219191	1e-133
30.2.12	signalling.receptor kinases.leucine rich repeat XII	189523	leucine-rich repeat transmembrane protein kinase, putative	-0.541		FG456371	AT3G47110.1	5e-46	Achn154631	7e-68
30.2.13	signalling.receptor kinases.leucine rich repeat XIII	320012	ER (ERECTA); transmembrane receptor protein kinase	-0.43		FG528482	AT2G26330.1	6e-91	Achn242411	2e-151
30.2.13	signalling.receptor kinases.leucine rich repeat XIII	298163	protein kinase family protein	-0.384		FG525931	AT1G78530.1	1e-19	Achn146641	2e-32
30.2.13	signalling.receptor kinases.leucine rich repeat XIII	302608	leucine-rich repeat family protein / protein kinase family protein	-0.23		FG495679	AT5G62710.1	1e-49	Achn217501	4e-102
30.2.15	signalling.receptor kinases.thaumatin like	198865	receptor serine/threonine kinase, putative	-0.177		FG468285	AT4G18250.1	2e-67	Achn011991	3e-72
30.2.16	signalling.receptor kinases.Catharanthus roseus-like RLK1	239884	protein kinase family protein	-0.124		FG454685	AT5G24010.1	8e-38	Achn108521	5e-49
30.2.16	signalling.receptor kinases.Catharanthus roseus-like RLK1	128483	protein kinase family protein	1.047		FG449500	AT5G28680.1	8e-19	Achn291861	2e-116
30.2.17	signalling.receptor kinases.DUF 26	300645	CRK10 (CYSTEINE-RICH RLK10); ATP binding / kinase/ protein kinase/ protein serine/threonine kinase/ protein tyrosine kinase	0.265		FG495151	AT4G23180.1	1e-106	Achn077321	4e-71
30.2.17	signalling.receptor kinases.DUF 26	202916	protein kinase family protein	0.299		FG475118	AT4G21410.1	8e-52	Achn111321	9e-46
30.2.17	signalling.receptor kinases.DUF 26	259427	protein kinase family protein	0.378		FG488343	AT1G70520.1	2e-64	Achn032221	4e-115
30.2.17	signalling.receptor kinases.DUF 26	305281	PDLP6 (PLASMODESMATA-LOCATED PROTEIN 6)	0.392		FG498341	AT2G01660.1	1e-57	Achn226511	2e-139
30.2.20	signalling.receptor kinases.wheat LRK10 like	193612	protein kinase, putative	0.156		FG480126	AT1G66910.1	3e-45	Achn011991	1e-100
30.2.20	signalling.receptor kinases.wheat LRK10 like	121722	serine/threonine protein kinase family protein	0.209		FG448034	AT1G66880.1	1e-17	Achn339491	3e-50
30.2.20	signalling.receptor kinases.wheat LRK10 like	297965	disease resistance protein-related / LRR protein-related ; serine/threonine protein kinase	0.543		FG525734	AT1G33590.1	5e-56	Achn257171	9e-117
30.2.20	signalling.receptor kinases.wheat LRK10 like	307815	protein kinase family protein	0.248		FG520543	AT1G69910.1	4e-37	Achn183281	1e-81
30.2.22	signalling.receptor kinases.proline extensin like	276745	protein kinase family protein	-0.113		FG492240	AT3G13690.1	2e-44	Achn199281	2e-54
30.2.23	signalling.receptor kinases.RKF3 like	240744	RKF3 (RECEPTOR-LIKE KINASE IN IN FLOWERS 3); kinase/ receptor signaling protein serine/threonine kinase	-0.335		FG470770	AT2G48010.1	4e-88	Achn024361	3e-126
30.2.24	signalling.receptor kinases.S-locus glycoprotein like	203677	SD1-13 (S-DOMAIN-1 13); kinase/ protein kinase/ protein serine/threonine kinase	-0.706		FG475353	AT1G11350.1	2e-33	Achn111321	6e-33
30.2.24	signalling.receptor kinases.S-locus glycoprotein like	19164	S-locus protein kinase, putative	0.191		FG413781	AT1G61460.1	1e-26	Achn031431	8e-28
30.2.24	signalling.receptor kinases.S-locus glycoprotein like	242056	S-locus protein kinase, putative	0.239		FG478806	AT4G27300.1	4e-73	Achn111321	7e-56
30.2.99	signalling.receptor kinases.misc	291866	wound-associated protein	-0.132		FG515736	AT5G01740.1	9e-13	Achn175211	2e-30
30.2.99	signalling.receptor kinases.misc	48208	receptor protein kinase-related	0.236		FG405748	AT3G22060.1	5e-14	Achn145401	2e-19
30.2.99	signalling.receptor kinases.misc	205203	leucine-rich repeat protein kinase, putative	0.248		FG462810	AT1G05700.1	4e-24	Achn216641	2e-47
30.2.99	signalling.receptor kinases.misc	230992	AtRLP1	0.419		FG476759	AT1G07390.1	2e-13	Achn231491	1e-32
30.2.99	signalling.receptor kinases.misc	101246	protein kinase family protein	0.521		FG438802	AT5G46080.1	2e-33	Achn219201	8e-106
30.3	signalling.calcium	258491	calmodulin-related protein, putative	-0.504	-0.418	FG487253	AT1G66400.1	5e-19	Achn379661	3e-107
30.3	signalling.calcium	299967	lipase class 3 family protein / calmodulin-binding heat-shock protein, putative	-0.212		FG518697	AT3G49050.1	6e-42	Achn250071	7e-54
30.3	signalling.calcium	228424	NPG1 (no pollen germination 1); calmodulin binding	-0.201		FG483275	AT2G43040.1	1e-87	Achn076901	4e-138
30.3	signalling.calcium	221214	calmodulin-binding protein	-0.194		FG481960	AT5G56360.1	4e-41
30.3	signalling.calcium	192849	calmodulin-binding protein	-0.166		FG459079	AT5G62570.1	1e-75	Achn138611	3e-101
30.3	signalling.calcium	206033	EDA39 (embryo sac development arrest 39); calmodulin binding	-0.125		FG463635	AT4G33050.3	2e-90	Achn247331	7e-158
30.3	signalling.calcium	238325	calcium-transporting ATPase, plasma membrane-type, putative / Ca(2+)-ATPase, putative (ACA12)	0.1		FG455845	AT3G63380.1	2e-55	Achn378031	1e-72
30.3	signalling.calcium	296321	calmodulin-binding family protein	0.11		FG494137	AT3G52870.1	6e-75	Achn044921	3e-96
30.3	signalling.calcium	270521	ATCBL3 (ARABIDOPSIS THALIANA CALCINEURIN B-LIKE 3); calcium ion binding	0.141		FG489879	AT4G26570.1	4e-64	Achn142951	5e-71
30.3	signalling.calcium	197654	CPK1 (CALCIUM DEPENDENT PROTEIN KINASE 1); calmodulin-dependent protein kinase/ kinase	0.159		FG472107	AT5G04870.1	3e-50	Achn149301	1e-54
30.3	signalling.calcium	16205	calcium-dependent protein kinase, putative / CDPK, putative	0.16		FG412795	AT3G49370.1	8e-35	Achn233491	3e-33
30.3	signalling.calcium	198964	CPK30 (CALCIUM-DEPENDENT PROTEIN KINASE 30); calmodulin-dependent protein kinase/ kinase/ protein kinase	0.178		FG473146	AT1G74740.1	2e-80	Achn154261	8e-85
30.3	signalling.calcium	321741	C2 domain-containing protein	0.21		FG512871	AT4G34150.1	2e-34	Achn281531	3e-71
30.3	signalling.calcium	313976	CPK28; ATP binding / calcium ion binding / calmodulin-dependent protein kinase/ protein kinase/ protein serine/threonine kinase	0.212		FG511773	AT5G66210.2	5e-91	Achn159601	1e-128
30.3	signalling.calcium	199497	calcium-binding EF hand family protein	0.221		FG473674	AT5G39670.1	1e-29	Achn293471	4e-100
30.3	signalling.calcium	299443	calcium-binding protein, putative	0.258		FG511246	AT4G20780.1	7e-39	Achn287511	2e-134
30.3	signalling.calcium	31809	CAM7 (CALMODULIN 7); calcium ion binding	0.268		FG400090	AT3G43810.1	1e-74	Achn297111	6e-76
30.3	signalling.calcium	322916	calcium-binding EF hand family protein	0.342		FG514044	AT5G04170.1	9e-62	Achn047581	2e-90
30.3	signalling.calcium	297857	calcium-binding EF hand family protein	0.349		FG525626	AT2G44310.1	7e-23	Achn304461	3e-52
30.3	signalling.calcium	312132	CRT3 (CALRETICULIN 3); calcium ion binding / unfolded protein binding	0.384		FG522443	AT1G08450.1	5e-26	Achn337281	2e-50
30.3	signalling.calcium	307511	CAM5 (CALMODULIN 5); calcium ion binding	0.448		FG520239	AT2G27030.3	8e-36	Achn321531	1e-25
30.3	signalling.calcium	311308	calreticulin 2 (CRT2)	0.555	0.263	FG521781	AT1G09210.1	4e-38	Achn337281	3e-36
30.3	signalling.calcium	273332	calcium-transporting ATPase, plasma membrane-type, putative / Ca2+-ATPase, putative (ACA7)	0.589		FG503030	AT2G22950.1	1e-60	Achn373261	6e-94
30.3	signalling.calcium	310880	calcium-binding EF hand family protein	0.635		FG521354	AT5G54130.2	2e-67	Achn047141	2e-99
30.4	signalling.phosphinositides	312939	DREPP plasma membrane polypeptide family protein	-0.657	-0.316	FG523246	AT4G20260.2	1e-18	Achn222881	3e-26
30.4	signalling.phosphinositides	260892	FAT domain-containing protein / phosphatidylinositol 3- and 4-kinase family protein	-0.624		FG508612	AT4G36080.1	1e-38
30.4	signalling.phosphinositides	91398	SAC9; inositol or phosphatidylinositol phosphatase	-0.417		FG445214	AT3G59770.1	1e-12	Achn209141	6e-52
30.4	signalling.phosphinositides	303498	phosphoinositide phosphatase family protein	-0.281		FG496563	AT3G14205.1	2e-47	Achn164441	1e-83
30.4	signalling.phosphinositides	294054	ATG5; phosphatidylinositol-4,5-bisphosphate 5-phosphatase	-0.176		FG517920	AT3G51830.1	4e-11	Achn036511	3e-14
30.4	signalling.phosphinositides	294680	phosphatidylinositol 3- and 4-kinase family protein	0.529		FG492500	AT2G03890.2	6e-28	Achn043811	3e-40
30.4.1	signalling.phosphinositides.phosphatidylinositol-4-phosphate 5-kinase	291262	PIP5K9 (PHOSPHATIDYL INOSITOL MONOPHOSPHATE 5 KINASE); 1-phosphatidylinositol-4-phosphate 5-kinase/ ATP binding / phosphatidylinositol phosphate kinase	-0.175		FG515133	AT3G09920.1	1e-33	Achn016641	2e-60
30.4.1	signalling.phosphinositides.phosphatidylinositol-4-phosphate 5-kinase	301496	phosphatidylinositol-4-phosphate 5-kinase family protein	-0.151		FG519776	AT1G60890.1	6e-37	Achn231391	2e-101
30.4.1	signalling.phosphinositides.phosphatidylinositol-4-phosphate 5-kinase	273579	phosphatidylinositol-4-phosphate 5-kinase family protein	0.263		FG491572	AT1G71010.1	2e-77	Achn322401	1e-107
30.4.3	signalling.phosphinositides.bis(5''-nucleosyl)-tetraphosphatase	283040	ATNUDX26 (ARABIDOPSIS THALIANA NUDIX HYDROLASE HOMOLOG 26); bis(5-adenosyl)-pentaphosphatase/ bis(5-nucleosyl)-tetraphosphatase (asymmetrical)	-0.308		FG504734	AT3G10620.1	1e-76	Achn106161	4e-68
30.4.4	signalling.phosphinositides.phosphoinositide phospholipase C	306178	phosphoinositide-specific phospholipase C family protein	0.848		FG499235	AT5G58700.1	2e-60	Achn119791	3e-126
30.4.5	'signalling.phosphinositides.inositol-1,3,4-trisphosphate 5/6-kinase'	258902	inositol 1,3,4-trisphosphate 5/6-kinase family protein	-0.162		FG487662	AT4G08170.2	3e-55	Achn088001	2e-89
30.5	signalling.G-proteins	276978	AGD4 (ARF-GAP domain 4); ARF GTPase activator/ protein binding / zinc ion binding	-0.56		FG503134	AT1G10870.1	1e-72	Achn169851	3e-58
30.5	signalling.G-proteins	293422	RABB1C (ARABIDOPSIS RAB GTPASE HOMOLOG B1C); GTP binding / GTPase	-0.446		FG517289	AT4G17170.1	3e-64	Achn176441	1e-96
30.5	signalling.G-proteins	299751	SGP1; GTP binding	-0.342		FG526417	AT5G54840.1	2e-86	Achn072741	5e-103
30.5	signalling.G-proteins	310996	AtRABA6b (Arabidopsis Rab GTPase homolog A6b); GTP binding / GTPase/ protein binding	-0.28		FG521470	AT1G18200.1	3e-76	Achn344061	1e-158
30.5	signalling.G-proteins	189778	RabGAP/TBC domain-containing protein	-0.208		FG456625	AT4G13730.1	2e-28	Achn266291	2e-47
30.5	signalling.G-proteins	317789	GTP binding / GTPase/ translation elongation factor	-0.207		FG501814	AT5G39900.1	8e-17	Achn228991	3e-24
30.5	signalling.G-proteins	317569	RabGAP/TBC domain-containing protein	-0.179		FG501595	AT3G07890.1	9e-65	Achn071251	3e-98
30.5	signalling.G-proteins	167921	Rho-GTPase-activating protein-related	-0.169		FG422875	AT4G35750.1	7e-62	Achn094821	2e-108
30.5	signalling.G-proteins	196247	GTP1/OBG family protein	-0.15		FG466960	AT5G18570.1	4e-34	Achn132001	3e-119
30.5	signalling.G-proteins	314054	RIC10 (ROP-INTERACTIVE CRIB MOTIF-CONTAINING PROTEIN 10)	-0.111		FG511851	AT4G04900.1	5e-18	Achn072981	2e-56
30.5	signalling.G-proteins	16398	GTP-binding family protein	0.121		FG412984	AT5G39960.1	3e-15	Achn294581	3e-26
30.5	signalling.G-proteins	292182	RHA1 (RAB HOMOLOG 1); GTP binding	0.14		FG516050	AT5G45130.1	3e-49	Achn371331	3e-67
30.5	signalling.G-proteins	294748	ATRAB7B (ARABIDOPSIS RAB GTPASE HOMOLOG G3F); GTP binding	0.147		FG492568	AT3G18820.1	1e-107	Achn005981	2e-122
30.5	signalling.G-proteins	119191	transducin family protein / WD-40 repeat family protein	0.155		FG446884	AT4G05410.1	4e-14	Achn302961	2e-41
30.5	signalling.G-proteins	306918	ROPGEF14; Rho guanyl-nucleotide exchange factor	0.173		FG499974	AT1G31650.1	2e-36	Achn178321	9e-53
30.5	signalling.G-proteins	306027	AGB1 (GTP BINDING PROTEIN BETA 1); GTPase/ nucleotide binding / protein binding	0.187		FG499085	AT4G34460.2	1e-101	Achn372481	4e-140
30.5	signalling.G-proteins	297921	ATGDI2 (RAB GDP DISSOCIATION INHIBITOR 2); RAB GDP-dissociation inhibitor	0.191		FG525690	AT3G59920.1	6e-79	Achn252491	4e-115
30.5	signalling.G-proteins	34801	RabGAP/TBC domain-containing protein	0.212		FG403887	AT2G20440.1	3e-41	Achn078301	8e-66
30.5	signalling.G-proteins	310670	RANBP1 (RAN BINDING PROTEIN 1); protein binding	0.218		FG521144	AT5G58590.1	3e-64	Achn119851	2e-92
30.5	signalling.G-proteins	249817	RabGAP/TBC domain-containing protein	0.219		FG486597	AT3G59570.1	2e-79	Achn337271	1e-145
30.5	signalling.G-proteins	314279	ARAC1; GTP binding	0.226		FG512076	AT2G17800.1	6e-86	Achn075801	1e-121
30.5	signalling.G-proteins	322679	RID3 (ROOT INITIATION DEFECTIVE 3); nucleotide binding	0.242		FG513807	AT3G49180.1	9e-37	Achn227361	1e-104
30.5	signalling.G-proteins	192864	transmembrane protein, putative	0.299		FG459094	AT3G05010.1	4e-23	Achn223741	6e-43
30.5	signalling.G-proteins	299937	RAN3 (RAN GTPASE 3); GTP binding / GTPase/ protein binding	0.408		FG518668	AT5G55190.1	4e-68	Achn097401	9e-103
30.5	signalling.G-proteins	301137	ATRAB18 (ARABIDOPSIS RAB GTPASE HOMOLOG B18); GTP binding	0.43		FG519418	AT1G43890.1	1e-38	Achn284451	5e-63
30.5	signalling.G-proteins	235583	guanine nucleotide exchange family protein	0.535	0.485	FG411330	AT4G38200.1	6e-53	Achn341101	3e-134
30.5	signalling.G-proteins	200164	ARA6; GTP binding / GTPase	0.583		FG474255	AT3G54840.2	2e-38	Achn166381	2e-52
30.5	signalling.G-proteins	305421	NIG (NSP (NUCLEAR SHUTTLE PROTEIN)-INTERACTING GTPASE); GTP binding / GTPase	0.671		FG498481	AT4G13350.1	1e-38
30.6	signalling.MAP kinases	313814	MEK1 (MAP KINASE/ ERK KINASE 1); MAP kinase kinase/ kinase/ protein binding	-0.34		FG511611	AT4G26070.2	1e-35	Achn156001	4e-65
30.6	signalling.MAP kinases	37598	EDR1 (ENHANCED DISEASE RESISTANCE 1); MAP kinase kinase kinase/ kinase/ protein serine/threonine/tyrosine kinase	-0.3		FG415880	AT1G08720.1	8e-28	Achn370621	3e-37
30.6	signalling.MAP kinases	249140	MAP3KA; ATP binding / kinase/ protein kinase/ protein serine/threonine kinase	-0.247		FG486196	AT1G53570.4	1e-36	Achn000681	4e-90
30.6	signalling.MAP kinases	232057	WNK8 (WITH NO LYSINE (K) KINASE 8); kinase/ protein kinase	-0.189		FG477741	AT5G41990.1	6e-17	Achn328421	3e-58
30.6	signalling.MAP kinases	233559	MAPKKK5; ATP binding / kinase/ protein kinase/ protein serine/threonine kinase	-0.181		FG478090	AT5G66850.1	2e-36	Achn316181	6e-119
30.6	signalling.MAP kinases	270074	MPK16; MAP kinase	-0.136		FG489504	AT5G19010.1	2e-99	Achn237151	8e-147
30.6	signalling.MAP kinases	40280	MKK6 (MAP KINASE KINASE 6); MAP kinase kinase/ kinase	0.132		FG417252	AT5G56580.1	7e-26	Achn069811	6e-42
30.6	signalling.MAP kinases	232101	ATMPK3 (ARABIDOPSIS THALIANA MITOGEN-ACTIVATED PROTEIN KINASE 3); MAP kinase/ kinase/ protein binding / protein kinase	0.211		FG477785	AT3G45640.1	5e-83	Achn082251	2e-129
30.6	signalling.MAP kinases	75059	MKK9 (MAP KINASE KINASE 9); MAP kinase kinase/ kinase/ protein kinase activator	0.225		FG432194	AT1G73500.1	2e-63	Achn036041	2e-149
30.6	signalling.MAP kinases	314934	ATMPK6 (ARABIDOPSIS THALIANA MAP KINASE 6); MAP kinase/ kinase	0.281		FG526767	AT2G43790.1	5e-45	Achn248791	1e-69
30.6	signalling.MAP kinases	190843	WNK4 (WITH NO K (=LYSINE) 4); kinase/ protein kinase	0.379		FG457686	AT5G58350.1	5e-28	Achn314221	6e-145
30.6	signalling.MAP kinases	281547	YDA (YODA); ATP binding / kinase/ protein kinase/ protein serine/threonine kinase	0.437		FG503834	AT1G63700.1	1e-35	Achn081391	3e-93
30.7	signalling.14-3-3 proteins	34803	GRF9 (GENERAL REGULATORY FACTOR 9); calcium ion binding / protein binding / protein phosphorylated amino acid binding	0.12		FG403889	AT2G42590.1	8e-58	Achn043551	1e-72
30.7	signalling.14-3-3 proteins	298045	GRF6 (G-box regulating factor 6); protein binding / protein phosphorylated amino acid binding	0.439		FG525813	AT5G10450.1	4e-58	Achn087101	3e-74
30.8	signalling.misc	75459	RALFL33 (ralf-like 33); signal transducer	0.159		FG432589	AT4G15800.1	1e-32	Achn183901	3e-62
30.9	signalling.lipids	167458	pleckstrin homology (PH) domain-containing protein	-0.098		FG422368	AT5G05710.1	8e-66	Achn140941	2e-99
30.99	signalling.unspecified	227528	leucine-rich repeat family protein	0.246		FG484663	AT5G05850.1	6e-67	Achn334751	2e-128
